# Supplementary material for: Promoter hypomethylation of CDH7: a novel epigenetic marker associated with cerebral small vessel disease
Source: Front Genet. 2026 Mar 12;17:1780415. doi: 10.3389/fgene.2026.1780415 (PMC13016587; doi:10.3389/fgene.2026.1780415)
Supplement: Supplementary file 1 [file Table3.xlsx]

## Sheet: Sheet1
Supplementary Table 3. Primer information for bisulfite pyrosequencing PCR targeting CDH7 and ZNF234
Gene	Primers	Sequence	Position*	Length (bp)	Annealing temperature (ºC)	%GC	Product size (bp)
CDH7	CDH7-Forward	TTTTTGAGAAGGAATTTATTTGTATAGATT	1499 - 1528	30	54.4	20	177
	CDH7-Reverse	CCCAAAAAACCACTAAAACTT (B)	1675 - 1655	21	55.8	33.3
	CDH7-Sequencing (→)	AGGAGGGAGGTGGAG	1533 - 1547	15	47.9	66.7
ZNF234	ZNF234-Forward	GGGAAGGAAGATTTTTAGGGTTATAGTT	1745 - 1772	28	59	35.7	223
	ZNF234-Reverse	AATCCCCCTACCTAAATCAAATAAACCAC (B)	1967 - 1939	29	58.2	37.9
	ZNF234-Sequencing (→)	TTTTAGGGTTATAGTTTATATTTT	1757 - 1780	24	41.9	16.7
*Numbers indicate genomic positions relative to the 2,335 bp displayed regions of CDH7 (chr18:65,749,012–65,751,346) and ZNF234 (chr19:44,139,554–44,141,888).
