# Supplementary material for: Promoter hypomethylation of CDH7: a novel epigenetic marker associated with cerebral small vessel disease
Source: Front Genet. 2026 Mar 12;17:1780415. doi: 10.3389/fgene.2026.1780415 (PMC13016587; doi:10.3389/fgene.2026.1780415)
Supplement: Supplementary file 5 [file Table1.xlsx]

## Sheet: Supplementary_Intersection_Minf
Supplementary Table 1. Promoter CpG island candidates with P < 0.05 and |Δβ| > 0.10 identified in both minfi and SeSAMe pipelines
CpG	Gene	chr	pos	Region	Island_Context	P.Value	adj.P.Val	logFC.Minfi	logFC.SeSAMe	Delta_Beta.Minfi	Delta_Beta.SeSAMe
cg25544384_BC21		chr13	43426357		OpenSea	1.00634e-05	0.999567	0.430841	0.434784	0.0231989	0.0236338
cg05733780_BC21	LOC441179	chr6	167795813	exon_1	Shore	1.45124e-05	0.985365	-0.804108	-0.822609	-0.0885574	-0.0882413
cg16357147_BC21		chr1	200880195		OpenSea	2.199e-05	0.985365	0.439028	0.407779	0.010976	0.0111716
cg00545918_BC11	COL20A1	chr20	63320131	exon_24	Island	4.53173e-05	0.999981	0.652423	0.706339	0.0231263	0.023504
cg07826883_TC21		chr5	59355319		OpenSea	5.41997e-05	0.999981	0.500257	0.507997	0.0436128	0.0440687
cg01534936_BC21		chr1	162774848		OpenSea	7.64592e-05	0.999981	0.387193	0.417282	0.0241638	0.0241409
cg07576541_TC21	SNAPIN	chr1	153658407	TSS1500;TSS1500;TSS1500	Shore	7.7908e-05	0.999981	-0.591057	-0.658819	-0.041768	-0.042013
cg09197564_BC21		chr6	15021504		OpenSea	8.28673e-05	0.999981	4.10938	4.79739	0.334013	0.334283
cg12804149_BC21		chr6	33441999		OpenSea	9.09142e-05	0.999567	0.500493	0.467078	0.0201911	0.0205072
cg16534206_BC21		chr11	68405930		OpenSea	0.000100418	0.999981	0.38621	0.404867	0.021038	0.0212121
cg22450531_TC21		chr13	48731404		OpenSea	0.000105129	0.999567	0.598878	0.619371	0.0597679	0.0595973
cg06822513_TC21	NCRNA00250	chr8	134837849	TSS1500	OpenSea	0.000109428	0.999981	0.395793	0.395056	0.0127095	0.0129508
cg02468593_BC21		chr5	83685570		OpenSea	0.000112366	0.999981	0.444479	0.405171	0.023529	0.0239116
cg12669473_TC11	LINC01237	chr2	241881167	TSS200	Shore	0.000113859	0.999981	-1.31204	-1.46748	-0.0572182	-0.0575635
cg13674174_TC21		chr1	47444509		Island	0.000133177	0.999981	0.325022	0.336401	0.0171474	0.0171289
cg19721082_BC21		chr14	76109289		OpenSea	0.00017469	0.999981	0.303795	0.308835	0.0200253	0.0199891
cg09909601_BC21		chr2	98485545		OpenSea	0.000182907	0.999981	-0.360763	-0.349335	-0.0127467	-0.0129945
cg11069748_BC21		chr10	116809968		OpenSea	0.000191681	0.999981	0.777251	0.846115	0.0962111	0.0960165
cg19243795_BC21	EPB41L1	chr20	36091083	TSS1500	Shore	0.000202415	0.999981	-0.546846	-0.605861	-0.0611986	-0.0611926
cg10995671_BC21		chr7	48139417		OpenSea	0.000208228	0.999981	-0.541398	-0.547299	-0.0425705	-0.0427115
cg18930070_BC21	WBP11P1	chr18	32511486	TSS200	OpenSea	0.000208416	0.999981	0.328069	0.346172	0.0180064	0.0182538
cg21957060_TC21		chr1	203321158		OpenSea	0.000214414	0.999981	0.452795	0.502532	0.0155538	0.0159527
cg07292391_BC21		chr3	96465396		OpenSea	0.000216844	0.999981	0.330467	0.406078	0.017873	0.0181467
cg23352492_TC11		chr17	82865521		OpenSea	0.000217379	0.999981	0.545097	0.463358	0.00653217	0.00665176
cg15832932_BC21		chr10	132469364		OpenSea	0.000232687	0.999981	-0.292638	-0.347899	-0.0364296	-0.0362569
cg22588715_BC21		chr2	1843348		Shore	0.000242079	0.999981	-0.533888	-0.542716	-0.034888	-0.0348059
cg21467130_BC21		chr5	35313276		OpenSea	0.000244133	0.999981	0.531431	0.53706	0.0293743	0.0297834
cg04953790_BC21	COL12A1	chr6	75145399	exon_25;exon_10	OpenSea	0.000267787	0.999981	0.616115	0.574036	0.0364551	0.0367184
cg09047400_BC21	FAM71E2	chr19	55363300	TSS200	Shore	0.000270279	0.999981	0.374779	0.407545	0.0480573	0.0479576
cg05325588_TC21		chr3	108032101		OpenSea	0.000270372	0.999981	0.327501	0.372164	0.0121677	0.0123456
cg01247628_TC11	SEMA6D	chr15	47717116	TSS1500;TSS1500;TSS1500;TSS1500;TSS1500;TSS1500;TSS1500;TSS1500	Shore	0.000281491	0.999981	0.388857	0.397263	0.029815	0.0297636
cg16830225_BC21		chr5	83779057		OpenSea	0.00028967	0.999981	0.466187	0.471299	0.0421753	0.0431296
cg11535699_BC21		chr13	98726721		OpenSea	0.000302984	0.999981	0.378681	0.378235	0.0153711	0.0155912
cg16268160_TC11	ROBO3	chr11	124865322	TSS200	Island	0.000308295	0.999981	0.601884	0.532273	0.00936908	0.00953099
cg25085708_BC21		chr9	9897162		OpenSea	0.000315971	0.999567	0.609213	0.708103	0.069299	0.0693052
cg02565650_BC21		chr10	6669840		OpenSea	0.000317773	0.999981	0.390833	0.4013	0.0132616	0.0135782
cg10284755_BC21		chr14	96615562		OpenSea	0.000327046	0.999981	0.413535	0.443235	0.0339498	0.0338672
cg17028213_BC21	PWAR6	chr15	25032482	exon_1	OpenSea	0.000345315	0.999981	0.546252	0.582169	0.0439349	0.0444915
cg03878654_BC21		chr16	73047225		Shore	0.000347126	0.999981	0.289953	0.323999	0.0230759	0.0228281
cg03533335_TC21		chr2	133262880		Shelf	0.000348642	0.999981	0.383203	0.413917	0.0366393	0.0368333
cg06752243_BC21		chr1	205047644		OpenSea	0.000353781	0.999981	0.427068	0.440625	0.025382	0.025689
cg15620106_BC21		chr4	2301768		Shelf	0.000371622	0.999981	0.431279	0.427895	0.0156215	0.0159622
cg14824866_BC21		chr10	26882161		OpenSea	0.000374521	0.999981	-0.397519	-0.474621	-0.0270739	-0.0273085
cg22744196_BC21		chr3	141332632		OpenSea	0.000375134	0.999981	0.365714	0.441465	0.0212206	0.0213827
cg03425262_TC21		chr10	132925005		Island	0.000379828	0.999981	0.36944	0.328704	0.0170047	0.0170058
cg23247274_TC11	SKA3;MRPL57	chr13	21176510	exon_1;5UTR;exon_1;5UTR;TSS200	Island	0.000389191	0.999981	2.80336	2.68235	0.0959229	0.0961797
ch.17.968383R_BC21		chr17	38301598		OpenSea	0.000396488	0.999981	1.46449	1.4516	0.107724	0.107619
cg06609489_BC11	NOL4	chr18	34224601	exon_1;5UTR;exon_1;5UTR;exon_1;5UTR;5UTR;exon_1;5UTR;exon_1;5UTR;exon_1;5UTR;exon_1;exon_1;5UTR;TSS1500;TSS1500;TSS1500;TSS1500;TSS1500	Island	0.000398894	0.999981	0.435881	0.44295	0.008418	0.0085773
cg05492193_BC21		chr13	45550824		OpenSea	0.000406661	0.999981	0.575579	0.638468	0.0937995	0.0934916
cg09605841_BC21		chr1	57191282		OpenSea	0.000415401	0.999981	0.388501	0.400885	0.0168744	0.0172144
cg02045265_BC11		chr6	29036153		OpenSea	0.000423539	0.999981	-0.694216	-0.713445	-0.0160304	-0.0160975
cg10185119_TC21		chr2	199460703		Shore	0.000427235	0.999981	-0.420178	-0.431841	-0.0262322	-0.0265572
cg23345415_TC21		chr18	23604520		OpenSea	0.000437018	0.999981	0.365239	0.403232	0.0163913	0.0165373
cg07585427_BC21	NPPB	chr1	11857493	3UTR;exon_3	Shore	0.000446975	0.999981	0.475506	0.494924	0.0440501	0.0438129
cg00119691_BC21		chr11	96052888		OpenSea	0.00044846	0.999981	0.289802	0.308894	0.014848	0.0151387
cg09171112_BC21		chr5	167284589		OpenSea	0.000453711	0.999981	0.352698	0.408167	0.0255341	0.0259612
cg04246397_BC21		chr11	127651299		OpenSea	0.000461397	0.999981	0.376053	0.424884	0.0225677	0.0228634
cg19743044_TC21	KDM4A	chr1	43649532	TSS1500	Shore	0.000478842	0.999981	-0.611787	-0.789365	-0.0275601	-0.0277746
cg06217714_BC21		chr4	7596054		OpenSea	0.000483185	0.999981	-0.352299	-0.345682	-0.0731767	-0.0730599
cg20272296_BC21		chr10	7264174		OpenSea	0.000492366	0.999981	-0.330785	-0.39443	-0.0151462	-0.0153312
cg02790076_TC21	KRTAP19-1	chr21	30481530	TSS1500	OpenSea	0.000505347	0.999981	0.383704	0.476268	0.0479565	0.0488867
cg05694382_TC21	SNORD101	chr6	132814876	TSS1500	Shore	0.00051321	0.999981	0.334657	0.396324	0.0111929	0.0112183
cg25545739_TC21		chr18	74453919		Shelf	0.000517076	0.999981	0.444426	0.522456	0.0159627	0.0162674
cg25431838_TC21	PAK5	chr20	9839927	TSS1500;TSS1500	Shore	0.000523912	0.999981	0.339649	0.358122	0.0124036	0.0126477
cg26707148_TC21		chr13	78278706		OpenSea	0.000525673	0.999981	0.316603	0.335128	0.0317988	0.0317009
cg21528781_TC21		chr7	149018314		OpenSea	0.000536264	0.999567	-0.356401	-0.498621	-0.0171378	-0.0174587
cg18908499_TC21	GCSAML	chr1	247548935	TSS200	OpenSea	0.000553559	0.999981	-0.432416	-0.433571	-0.0100732	-0.0102285
cg23181159_TC21	FAM8A1	chr6	17599927	TSS1500	Shore	0.000554666	0.999567	-0.629072	-0.831553	-0.0579444	-0.0582552
cg02630278_TC21		chr10	100697503		OpenSea	0.00055572	0.999981	0.382228	0.389623	0.0214918	0.0215019
cg13145900_TC21		chr5	136397083		OpenSea	0.000565484	0.999981	0.646391	0.724981	0.0491852	0.0497874
cg18815188_TC21		chr13	62223008		OpenSea	0.000566526	0.999981	0.329097	0.336037	0.0230307	0.0228793
cg14115856_BC21		chr9	107966952		OpenSea	0.00056708	0.999981	0.387339	0.402087	0.019772	0.0200663
cg03629497_BC21		chr8	113428679		Shelf	0.000567444	0.999981	0.426328	0.389819	0.0255193	0.0260115
cg10103000_BC21		chr1	187640146		OpenSea	0.000575152	0.999981	0.281508	0.342198	0.0230761	0.0233599
cg14567142_TC21	RORC	chr1	151807289	3UTR;exon_10;3UTR;exon_11	OpenSea	0.00057639	0.999981	0.28786	0.257934	0.0193903	0.0193429
cg16877681_BC21	MAB21L1;NBEA	chr13	35476021	exon_1;TSS1500	Island	0.00058914	0.999981	-0.333582	-0.288994	-0.0197316	-0.0196942
cg07056079_TC21		chr6	32797537		OpenSea	0.000629168	0.999981	-0.485936	-0.440017	-0.0165407	-0.0168347
cg07873237_BC21		chr5	36202082		OpenSea	0.000629672	0.999981	-0.347822	-0.402364	-0.0194733	-0.0196932
cg08699164_TC11	SVEP1	chr9	110579744	TSS200	Island	0.000638946	0.999981	0.50726	0.556205	0.030574	0.0305947
cg01005798_BC21		chr1	84604757		OpenSea	0.000651825	0.999981	0.402087	0.408827	0.0229444	0.0229979
cg13838055_TC21	ZNF234	chr19	44141199	TSS1500;TSS1500	Shore	0.000663571	0.999981	0.626651	0.689986	0.0459346	0.0458727
cg13675814_TC21		chr9	98167515		OpenSea	0.000677493	0.999981	0.333819	0.387813	0.013506	0.0137695
cg05359922_TC21		chr2	2927104		OpenSea	0.000678647	0.999981	0.368822	0.374058	0.0216212	0.0218942
cg16798669_BC21		chr16	50625062		OpenSea	0.000691751	0.999981	0.325364	0.337754	0.018389	0.0183648
cg19224219_TC21		chr13	113848164		OpenSea	0.00069398	0.999981	-0.366872	-0.415748	-0.0402955	-0.0401222
cg19696970_BC21		chr11	92211676		OpenSea	0.000700365	0.999981	0.462947	0.509975	0.0224759	0.022736
cg05321946_BC21		chr7	55438302		OpenSea	0.000700677	0.999981	0.339799	0.363132	0.0188828	0.0188889
cg17836145_BC21	VNN2	chr6	132763503	TSS200	OpenSea	0.000704519	0.999981	-0.454565	-0.547417	-0.0174522	-0.0175849
cg21784305_BC21		chr11	24705923		OpenSea	0.000710178	0.999567	0.542406	0.754431	0.0327508	0.0333642
cg12965344_TC21	GRIN2D	chr19	48394903	5UTR;exon_2	Shelf	0.000711278	0.999981	-0.68803	-0.690671	-0.0428879	-0.0429831
cg04697832_TC21		chr14	77803435		Shelf	0.000711651	0.999981	0.240513	0.233452	0.0150732	0.0150436
cg14105153_BC21	CES3	chr16	66960132	TSS1500;TSS1500	OpenSea	0.000714501	0.999981	0.374436	0.423749	0.0393379	0.0393108
cg10453337_BC21		chr5	7501901		OpenSea	0.000724538	0.999981	0.408811	0.382864	0.0274041	0.0275519
cg14829359_BC21		chr11	133824212		OpenSea	0.000732088	0.999981	-0.388317	-0.442958	-0.0581548	-0.057866
cg15734177_BC21		chr5	119583244		OpenSea	0.000736781	0.999981	0.405522	0.427648	0.0548785	0.0547646
cg27379109_BC21	ANKDD1B	chr5	75611462	5UTR;exon_1	Island	0.000747266	0.999981	-0.396869	-0.426285	-0.0375765	-0.037522
cg18150776_TC21		chr16	55545397		OpenSea	0.000760878	0.999981	0.343146	0.344839	0.017604	0.0178413
cg12274478_BC21		chr8	143178353		OpenSea	0.000772888	0.999981	0.433538	0.409735	0.0151154	0.0153921
cg10531352_BC21		chr2	223456768		OpenSea	0.000797241	0.999981	0.583041	0.658349	0.0579825	0.0581921
cg02298703_BC21	NRSN1	chr6	24125916	TSS1500	Shore	0.000799262	0.999981	0.375121	0.403009	0.0631059	0.0629996
cg15315656_BC21		chr18	8791917		OpenSea	0.000807404	0.999981	-0.518031	-0.568916	-0.0385574	-0.0378927
cg21038443_TC21		chr7	120461230		OpenSea	0.000817062	0.999981	0.698993	0.831517	0.119986	0.119548
cg12731397_TC21	PCDH18	chr4	137533742	TSS1500;TSS1500	OpenSea	0.000817311	0.999981	0.504053	0.548794	0.0562437	0.0564121
cg00246969_BC21		chr13	98507402		OpenSea	0.000824351	0.999981	-0.43118	-0.482296	-0.0265387	-0.026864
cg11881800_BC21	ZNF777	chr7	149455262	exon_2	OpenSea	0.000824414	0.999981	0.307168	0.261439	0.0229598	0.0228939
cg15127158_TC21		chr8	41303239		OpenSea	0.000834629	0.999981	0.409938	0.417144	0.0211194	0.0214495
cg08838686_TC21		chr5	167598579		OpenSea	0.000838557	0.999981	0.336584	0.387346	0.0143319	0.0146431
cg04806854_BC21		chr12	132302962		Shore	0.000842628	0.999981	0.474478	0.488831	0.0346475	0.0346925
cg00104845_TC11	PCDHGA1;PCDH...	chr5	141512803	exon_4;3UTR;exon_4;3UTR;exon_4;3UTR;exon_4;3UTR;exon_4;3UTR;exon_4;3UTR;exon_4;3UTR;exon_4;3UTR;exon_4;3UTR;exon_4;3UTR;exon_4;3UTR;exon_4;3UTR;exon_4;3UTR;exon_4;3UTR;exon_4;3UTR;exon_4;3UTR;exon_4;3UTR;exon_4;3UTR;exon_4;3UTR;exon_4;3UTR;exon_4;3UTR;exon_4;3UTR;exon_4;3UTR;exon_4;3UTR;exon_4;3UTR	Island	0.000843148	0.999981	-0.723274	-0.933991	-0.0202433	-0.0202931
cg13436968_BC21		chr7	54555280		OpenSea	0.000845169	0.999981	0.610196	0.664815	0.0599345	0.0603438
cg11704395_BC21		chr7	130393347		OpenSea	0.000846566	0.999981	0.289259	0.321103	0.0317936	0.031722
cg06146897_TC21	LOC100128253	chr12	3366297	TSS200	Island	0.000846694	0.999981	0.424905	0.476465	0.025581	0.025603
cg12146847_BC21		chr8	8516854		OpenSea	0.000852377	0.999981	0.937069	1.0818	0.0840904	0.0833983
cg05039538_BC21		chr8	120939131		OpenSea	0.000863887	0.999567	0.391986	0.522107	0.0361506	0.0362159
cg19605707_BC11		chr14	64805904		OpenSea	0.000864867	0.999981	-0.451292	-0.496057	-0.0110533	-0.011129
cg26342724_TC21		chr22	39209880		OpenSea	0.00086715	0.999981	-0.326141	-0.346002	-0.0122041	-0.0122858
cg27597505_BC21		chr12	53754433		Shelf	0.000879439	0.999981	-1.10535	-1.31252	-0.127337	-0.127006
cg14769347_BC21		chr10	21138947		OpenSea	0.000892855	0.999981	0.421211	0.423572	0.0226264	0.0230269
cg16077325_TC21		chr8	16423524		OpenSea	0.000895025	0.999981	-0.583969	-0.537332	-0.0163144	-0.0165037
cg08096908_TC21		chr2	1437325		OpenSea	0.000896198	0.999981	0.330802	0.347397	0.00879665	0.00898495
cg23923428_TC21		chr19	2711715		OpenSea	0.000917864	0.999981	0.606153	0.56074	0.0968619	0.0966827
cg22981175_TC21		chr13	113070564		Shelf	0.000920189	0.999981	0.363979	0.385237	0.0226381	0.0226717
cg21931117_BC21		chr16	88277289		Island	0.00093628	0.999981	0.506989	0.637392	0.0654942	0.0653618
cg24968692_TC21		chr7	131347886		OpenSea	0.000940576	0.999981	0.343314	0.350208	0.0176784	0.0180862
cg24603922_BC21		chr6	166241419		OpenSea	0.000949646	0.999981	-0.467518	-0.496891	-0.0276974	-0.0278236
cg18057099_BC21		chr15	101054308		Shore	0.000951663	0.999981	0.298964	0.321794	0.0123979	0.0126562
cg08133486_TC21	SIM1	chr6	100463870	exon_2;5UTR;exon_2;5UTR	Shore	0.000956129	0.999981	-0.411315	-0.385583	-0.0303802	-0.0302916
cg11924560_BC21		chr8	126001291		OpenSea	0.000958684	0.999981	0.344345	0.382862	0.0199696	0.0203407
cg20437182_TC21	DKFZp451B082	chr6	163343150	exon_3	OpenSea	0.000971893	0.999981	0.314655	0.376918	0.012954	0.0130777
cg11647214_BC21		chr3	161291874		OpenSea	0.000976305	0.999981	0.430351	0.411877	0.0193855	0.019752
cg17236167_BC21		chr1	57591031		OpenSea	0.000977801	0.999981	0.334663	0.38252	0.0273168	0.0276805
cg25976031_BC21		chr10	132220357		OpenSea	0.000988748	0.999981	0.28566	0.265313	0.0329467	0.0328464
cg01403559_TC21		chr4	99626059		OpenSea	0.000990152	0.999981	0.368412	0.413757	0.0184741	0.0187935
cg23489630_BC21	ZNF234	chr19	44140925	TSS1500;TSS1500	Shore	0.00099262	0.999981	1.16898	1.29272	0.116619	0.116454
cg11060766_BC21		chr8	13659019		OpenSea	0.00101074	0.999981	0.436763	0.491229	0.0347807	0.035072
cg04033835_BC21		chr9	129611085		Shore	0.00101245	0.999981	-0.435873	-0.523326	-0.0145407	-0.014716
cg21666367_TC21		chr8	27592762		Shore	0.00101324	0.999981	-0.99098	-1.04417	-0.0667084	-0.0669373
cg11683663_TC11		chr19	855536		Island	0.00101665	0.999981	0.679958	0.653959	0.024595	0.0247617
cg11993873_TC21		chr8	43563578		OpenSea	0.00102021	0.999981	0.552011	0.663379	0.0342351	0.0347151
cg19866866_TC11	ZNF648	chr1	182056909	exon_2	Island	0.00102166	0.999981	-0.570956	-0.645238	-0.0428851	-0.042806
cg27314580_TC21	OR8K3	chr11	56319180	exon_3	OpenSea	0.00102189	0.999981	0.326832	0.394044	0.0358221	0.0357737
cg19509924_TC21		chr8	20260834		OpenSea	0.00102342	0.999981	0.453858	0.496105	0.031604	0.0318831
cg14583492_TC21		chr10	3873792		OpenSea	0.00103055	0.999981	-0.350683	-0.389026	-0.0206188	-0.020481
cg04018427_TC21	ARHGEF33	chr2	38919395	5UTR;exon_3;5UTR;exon_3	OpenSea	0.00103279	0.999981	0.265199	0.302344	0.0221585	0.0221037
cg26211349_BC21		chr17	79408473		OpenSea	0.00104227	0.999981	0.354468	0.324345	0.0330301	0.0329907
cg15526954_BC11		chr18	79379085		Island	0.00104689	0.999981	-0.593256	-0.741669	-0.0301773	-0.0301529
cg07016075_TC21		chr17	82379724		Shelf	0.00105017	0.999981	-0.435089	-0.513454	-0.0774056	-0.0772891
cg20542145_TC21		chr1	36381296		OpenSea	0.00105576	0.999981	0.2047	0.261298	0.0157929	0.0157574
cg11845452_BC21		chr4	19182893		OpenSea	0.00105666	0.999981	0.463237	0.315303	0.0463606	0.0464806
cg04486100_BC21		chr3	5428051		OpenSea	0.00107389	0.999981	0.304661	0.333658	0.0144671	0.0146573
cg05624214_TC11	FAM184B	chr4	17781638	TSS200	Island	0.00107876	0.999981	0.549123	0.611754	0.0138376	0.0140133
cg03591420_BC21		chr3	187629052		OpenSea	0.00107894	0.999981	0.465379	0.513464	0.0351705	0.0354752
cg25871469_TC21		chr21	39737627		OpenSea	0.00108219	0.999981	0.430622	0.433705	0.0209305	0.0210229
cg02645563_BC21		chr12	54216318		Shore	0.0010846	0.999981	-0.714306	-0.747743	-0.0411934	-0.0417231
cg10561983_BC21		chr2	23231561		OpenSea	0.00108567	0.999981	0.257742	0.252279	0.0149409	0.0152553
cg14000417_BC21		chr9	25917684		OpenSea	0.00108748	0.999981	0.413066	0.446118	0.0431756	0.043729
cg14140483_BC21		chr1	184223344		OpenSea	0.00109241	0.999981	0.29116	0.388738	0.0311422	0.0310767
cg24235774_BC21		chr12	133077925		Shelf	0.0010983	0.999981	0.498805	0.461881	0.0211569	0.0214729
cg05866308_TC21		chr7	157487829		Shelf	0.00110762	0.999981	-0.34478	-0.385534	-0.0216197	-0.0219509
cg26919743_BC21	TRIM23	chr5	65610976	exon_5;exon_5;exon_5	OpenSea	0.0011101	0.999981	0.311613	0.311033	0.018127	0.0185373
cg01583940_BC21	PAQR6	chr1	156248218	TSS200;TSS200;TSS200;TSS200;TSS200;TSS200;TSS200;TSS200;TSS200;TSS200;TSS200;TSS200;TSS200	Shelf	0.00111495	0.999981	0.234044	0.246514	0.0135178	0.0134752
cg20355213_TC21		chr15	47400180		OpenSea	0.00111926	0.999981	0.354838	0.359557	0.0194453	0.0198438
cg15497006_TC21		chr1	26821094		Shelf	0.00113355	0.999981	-0.376091	-0.359376	-0.0260919	-0.0260465
cg19542987_BC21	ARMC3	chr10	22927766	TSS1500;TSS1500;TSS1500;TSS1500	OpenSea	0.00113523	0.999981	-0.486163	-0.440413	-0.0230107	-0.023009
cg05464552_BC21		chr10	102283991		OpenSea	0.00114422	0.999981	-0.446201	-0.493374	-0.0543676	-0.0542522
cg10236030_BC21		chr20	8305817		OpenSea	0.00116891	0.999981	0.291971	0.284455	0.0198339	0.0197901
cg06431878_TC21		chr7	101017064		OpenSea	0.00117471	0.999981	0.435629	0.421881	0.0502635	0.0516442
cg06279296_BC21		chr10	555876		OpenSea	0.00118149	0.999981	-0.82697	-0.872305	-0.130557	-0.130169
cg07421682_TC21	PCSK6	chr15	101490647	TSS1500;TSS1500;TSS1500;TSS1500;TSS1500;TSS1500;TSS1500	Shore	0.0011816	0.999981	-0.315966	-0.374346	-0.0257742	-0.0257863
cg11953749_TC21		chr10	117831097		OpenSea	0.00118461	0.999981	-0.594541	-0.563473	-0.0191359	-0.0192085
cg13683227_TC21		chr12	114311793		OpenSea	0.00119261	0.999981	0.275278	0.254312	0.0198012	0.0197342
cg26461589_TC21	TBC1D13	chr9	128787016	TSS1500;TSS1500	Island	0.00119397	0.999981	0.485015	0.574601	0.0151652	0.0153538
ch.13.26730751R_BC21		chr13	27258614		OpenSea	0.00119916	0.999567	-0.323263	-0.413311	-0.00924891	-0.00884723
cg13615109_BC21		chr9	27610828		OpenSea	0.00120537	0.999981	0.190058	0.193998	0.0169148	0.0168878
cg03953789_BC21		chr17	80989235		Shelf	0.00121501	0.999981	1.45794	1.51643	0.0726284	0.0725804
cg19961183_TC21		chr17	63198905		OpenSea	0.00121825	0.999981	0.294874	0.303108	0.0152922	0.0152831
cg22712154_BC21		chr11	69515661		OpenSea	0.00124041	0.999981	0.353986	0.368282	0.0249727	0.0250367
cg15368771_BC21	ASIC2	chr17	33293482	TSS200	Shore	0.00124502	0.999981	-0.358871	-0.387681	-0.0346392	-0.0346087
cg10462600_TC21		chr8	72696159		OpenSea	0.00125353	0.999981	-0.345894	-0.365015	-0.014588	-0.0147394
cg00290101_TC21	FAT3	chr11	92891576	exon_26;3UTR;exon_28;3UTR	OpenSea	0.00125465	0.999981	0.587168	0.595875	0.0337361	0.0337012
cg19085508_BC21		chr18	23260500		OpenSea	0.00125699	0.999981	-0.245361	-0.330494	-0.0108025	-0.0107789
cg20858877_BC21		chr22	49536819		OpenSea	0.00125944	0.999981	-0.311679	-0.296808	-0.0231165	-0.0230669
cg14060518_TC21		chr5	135545277		Shore	0.00126508	0.999981	-0.379418	-0.446329	-0.0245058	-0.024456
cg14810811_BC21	LMF1	chr16	869050	exon_11;exon_11;exon_10;exon_10;exon_10;exon_10;exon_10	Shore	0.00127143	0.999981	0.37832	0.413545	0.0140614	0.0140824
cg17271493_TC21		chr6	134636412		OpenSea	0.00127219	0.999981	0.446779	0.39095	0.0205868	0.0210121
cg10022766_TC21		chr6	119471595		OpenSea	0.00127939	0.999981	0.331427	0.256848	0.0174971	0.0176326
cg23733029_TC11		chr15	29818653		Shelf	0.00128536	0.999981	0.422975	0.44519	0.0101522	0.0103331
cg13499708_BC21		chr5	83014217		OpenSea	0.00129419	0.999981	0.311802	0.424995	0.0205393	0.0208011
cg01267410_BC21		chr1	119015936		OpenSea	0.00130953	0.999981	0.314524	0.391369	0.0155191	0.0154903
cg19042940_BC21		chr13	98106241		OpenSea	0.0013149	0.999981	0.615581	0.674659	0.0671309	0.0670404
cg18461429_TC21		chr8	47525715		OpenSea	0.00132594	0.999981	0.311943	0.340665	0.037357	0.0379446
cg19530760_BC21		chr19	15769775		OpenSea	0.00132653	0.999981	0.271379	0.268845	0.0279725	0.0279455
cg26492686_TC11	KIAA1671	chr22	25028545	exon_3;exon_3;exon_3;exon_4	Shore	0.00132737	0.999981	0.504549	0.541003	0.0150185	0.0152467
cg02018102_BC21		chr9	109914839		OpenSea	0.00134045	0.999981	0.293607	0.322664	0.00915001	0.00931287
cg06646144_TC21		chr4	64608648		OpenSea	0.00134665	0.999981	-0.357436	-0.400268	-0.0157317	-0.0156692
cg09233658_TC21		chr1	56189206		OpenSea	0.00136996	0.999981	0.380488	0.373503	0.0243561	0.024659
cg01372939_TC21		chr16	5233417		OpenSea	0.00137602	0.999981	0.402452	0.452648	0.0265898	0.0270296
cg23085154_BC21	CARTPT	chr5	71718582	TSS1500	Shore	0.00137718	0.999981	0.488238	0.48114	0.0677409	0.06761
cg23815988_BC21		chr5	2278249		OpenSea	0.00139464	0.999981	0.442008	0.408662	0.0350284	0.0349641
cg23550457_TC21		chr20	46773099		OpenSea	0.00139832	0.999981	0.859343	0.827506	0.0658717	0.0662279
cg03107659_BC21	CCR10	chr17	42682966	TSS1500	Shore	0.00141195	0.999981	0.600967	0.724264	0.0171126	0.0174577
cg15758175_TC21		chr17	75526517		Shore	0.00142065	0.999981	0.43325	0.426155	0.0410401	0.0409885
cg00787856_BC21	CASZ1	chr1	10797053	TSS1500;TSS1500	Shore	0.00142584	0.999981	-0.41775	-0.369841	-0.0383156	-0.0382456
cg03541550_BC21		chr2	134294339		OpenSea	0.00143092	0.999981	-0.229959	-0.270232	-0.0272884	-0.027243
cg04784251_BC21		chr17	60909158		OpenSea	0.00143299	0.999981	0.256998	0.318863	0.01242	0.012551
cg13596833_BC11	PAX6	chr11	31806351	TSS1500;TSS1500	Island	0.00143545	0.999981	0.467775	0.438106	0.00978325	0.00995081
cg24374861_TC11	ISLR2;LOC283731	chr15	74130592	5UTR;exon_2;5UTR;exon_2;5UTR;exon_2;5UTR;exon_1;TSS1500;TSS1500	Island	0.00145056	0.999981	0.412572	0.388682	0.00809835	0.00829654
cg14272838_BC21		chr9	127361066		OpenSea	0.00145891	0.999981	0.319843	0.364708	0.0566264	0.0564858
cg13404504_TC21		chr2	106582342		OpenSea	0.00146202	0.999981	-0.819772	-0.857704	-0.0445708	-0.0452061
cg26096415_BC21		chr15	77119155		OpenSea	0.00146618	0.999981	0.782287	0.832162	0.0315925	0.0317467
cg10149968_BC21	SIRT4	chr12	120290788	TSS1500;TSS1500	OpenSea	0.00147552	0.999981	-0.500636	-0.469004	-0.0772312	-0.0771152
cg15051540_BC21		chr3	126214763		Shore	0.00149425	0.999981	0.545588	0.456024	0.0330586	0.033404
cg00164546_TC21		chr1	25556243		OpenSea	0.00149649	0.999981	-0.336909	-0.330438	-0.021309	-0.0214302
cg20464068_BC21	PRDM2	chr1	13699559	TSS1500;TSS1500	Shore	0.00149685	0.999981	0.444229	0.460588	0.033859	0.033812
cg14614789_TC21		chr19	5548118		OpenSea	0.00149958	0.999981	-2.49149	-2.54043	-0.215226	-0.21509
cg00675737_BC21		chr16	89395951		OpenSea	0.00152313	0.999981	0.320573	0.305515	0.0178286	0.0178559
cg17863134_BC21		chr16	22427856		OpenSea	0.00153069	0.999981	0.263842	0.268128	0.0110623	0.0112564
cg18931939_BC21	TEX30	chr13	102774109	TSS1500;TSS1500;TSS1500;TSS1500	Island	0.00153585	0.999981	-0.566314	-0.667456	-0.030204	-0.03018
cg09355513_TC11	FLOT1	chr6	30731042	exon_8;exon_9	OpenSea	0.00153771	0.999981	-0.532492	-0.497088	-0.0217199	-0.0221671
cg12358524_BC21	LRRC34;LRRIQ4	chr3	169812679	exon_1;5UTR;exon_1;5UTR;5UTR;exon_1;5UTR;exon_1;5UTR;exon_1;exon_1;5UTR;TSS200	Shore	0.00153893	0.999981	-0.485032	-0.444831	-0.0180011	-0.0180869
cg21264227_TC11		chr13	99960134		Shore	0.00154051	0.999981	0.299376	0.361734	0.00950819	0.00973813
cg25764110_TC21	OR5H2	chr3	98281760	TSS1500	OpenSea	0.0015419	0.999981	0.433388	0.514555	0.0484208	0.0485039
cg14417784_BC11		chr2	130252108		Island	0.00154912	0.999981	-1.00188	-0.843294	-0.112328	-0.112056
cg27374508_BC21		chr3	37456141		Shelf	0.00155418	0.999981	0.352787	0.319611	0.0162321	0.0161711
cg24159712_TC21		chr18	28584969		OpenSea	0.00156071	0.999981	0.554205	0.530759	0.0269482	0.0272407
cg12169536_BC21	CDH2	chr18	28178466	TSS1500	Shore	0.0015612	0.999981	-0.467926	-0.415097	-0.0198961	-0.0200706
cg09612870_BC21	RAB23	chr6	57222927	TSS1500;TSS1500;TSS1500;TSS1500;TSS1500;TSS1500	Shore	0.00156341	0.999981	-0.480858	-0.492833	-0.0543168	-0.0541765
cg07942762_TC21	SLC39A3	chr19	2732659	3UTR;exon_3	Island	0.00157709	0.999981	0.275143	0.304523	0.0131737	0.0131553
cg03583746_TC21		chr6	1603778		Shore	0.00157982	0.999981	-0.568584	-0.609023	-0.0388839	-0.0388235
cg19466020_BC21		chr7	73995619		OpenSea	0.00158121	0.999981	0.286405	0.28947	0.0347498	0.0346416
cg05481998_BC21		chr10	91897603		OpenSea	0.00158216	0.999981	0.311905	0.350731	0.0152944	0.0152738
cg03298716_TC11	LOC441179	chr6	167795671	exon_1	Shore	0.00158246	0.999981	-0.363007	-0.379144	-0.033722	-0.0336768
cg14399122_BC21		chr9	134768824		Island	0.00158549	0.999981	-0.397356	-0.42895	-0.0488105	-0.0487509
cg02450890_TC21		chr11	10493336		OpenSea	0.00158851	0.999981	0.334653	0.338733	0.0134223	0.0135396
cg00817834_TC21		chr1	57254257		OpenSea	0.00159546	0.999981	0.359167	0.331547	0.0371232	0.037007
cg25869223_BC21		chr21	39533896		OpenSea	0.00159851	0.999981	1.2271	1.19693	0.0971159	0.0984823
cg10702227_BC11		chr8	48536187		OpenSea	0.00160259	0.999981	0.427338	0.495075	0.0692974	0.0704353
cg26906285_BC21		chr11	133065568		OpenSea	0.00160437	0.999981	0.294672	0.303537	0.0201909	0.0201381
cg04327425_BC21		chr3	138052225		OpenSea	0.00160501	0.999981	-0.304023	-0.378278	-0.050102	-0.050042
cg00657904_BC21		chr20	1872549		OpenSea	0.00162234	0.999981	0.331822	0.302552	0.0128987	0.0130542
cg03098572_TC21		chr6	67433557		OpenSea	0.00162597	0.999981	0.382284	0.350683	0.0223149	0.0226477
cg06561490_TC21		chr4	52260731		OpenSea	0.00163514	0.999981	0.305753	0.411446	0.00850705	0.00859549
cg00597666_TC21		chr6	104887562		OpenSea	0.00164351	0.999981	0.260107	0.270454	0.031297	0.0312393
cg24534145_BC21	SYT4	chr18	43278322	TSS1500	OpenSea	0.00165812	0.999981	0.353772	0.347393	0.0371265	0.0370685
cg03619118_BC21	XPNPEP3	chr22	40856221	TSS1500;TSS1500	Island	0.0016649	0.999981	0.48071	0.486966	0.0118163	0.0119452
cg10467386_BC21		chr6	169145278		OpenSea	0.00166569	0.999981	0.386423	0.362294	0.0238949	0.0242095
cg00856580_BC21	RAB3B	chr1	51990997	TSS1500	Shore	0.0016659	0.999981	-0.315226	-0.371401	-0.0449806	-0.044919
cg16388178_BC21		chr4	173506356		Shore	0.00166901	0.999981	-0.310506	-0.330016	-0.0335087	-0.0333908
cg11604379_BC21		chr6	29977262		Island	0.00167497	0.999981	-0.513473	-0.431207	-0.0264017	-0.0264335
cg04568819_TC21		chr9	134767908		Shore	0.00167753	0.999981	-0.626471	-0.7096	-0.0649071	-0.0647132
cg17711068_BC21	HNMT	chr2	137963736	TSS1500;TSS1500;TSS1500	OpenSea	0.0016786	0.999981	0.500876	0.467047	0.0310955	0.0311213
cg22982242_TC21		chr2	108069674		OpenSea	0.00168642	0.999981	0.422766	0.419853	0.0396996	0.0397504
cg03411082_TC21		chr16	383715		Shore	0.00169074	0.999981	-0.417203	-0.470486	-0.0375134	-0.0374805
cg09060098_BC21		chr6	2492728		OpenSea	0.00169448	0.999981	0.326816	0.316713	0.023601	0.0235409
cg05042879_BC21		chr3	65712267		OpenSea	0.0016964	0.999981	0.277452	0.315023	0.0178322	0.0177754
cg07080358_BC11	CNRIP1	chr2	68319375	exon_1;exon_2;exon_2;exon_2;exon_2;5UTR;exon_1;5UTR;exon_1;exon_1	Island	0.00169647	0.999981	0.526122	0.53733	0.0195724	0.0198318
cg18866210_BC21		chr15	74051135		OpenSea	0.00169663	0.999981	0.38011	0.350613	0.0177792	0.0179639
cg08495027_TC21	TUG1;MORC2	chr22	30968844	TSS1500;TSS1500;TSS1500;TSS1500;TSS200	Island	0.0016992	0.999981	0.339703	0.309337	0.00910292	0.00912687
cg19815009_BC21		chr1	25523577		OpenSea	0.00170321	0.999981	0.2273	0.224855	0.0145255	0.0144989
cg20831501_TC21		chr20	58950790		OpenSea	0.00170671	0.999981	-0.282894	-0.346365	-0.014148	-0.0142942
cg26988373_TC21	PSMB8	chr6	32841673	exon_5;exon_5	Shelf	0.00171061	0.999981	-0.421085	-0.455289	-0.0286105	-0.0290894
cg14337897_BC21		chr9	96617293		Shore	0.00171255	0.999981	-0.288337	-0.347167	-0.0202014	-0.0206326
cg13096142_BC21		chr8	126069134		OpenSea	0.00171347	0.999981	0.360813	0.405789	0.0322379	0.0321718
cg12627850_BC21		chr8	60526306		OpenSea	0.00172995	0.999981	0.357516	0.343481	0.0159495	0.0160669
cg03037075_BC21		chr10	118911899		OpenSea	0.00173091	0.999981	0.354408	0.289112	0.0233288	0.0232585
cg21542345_BC21		chr8	92509883		OpenSea	0.00173423	0.999981	0.444784	0.513568	0.0518104	0.0515203
cg24862743_BC11		chr19	2719891		Shore	0.00174237	0.999981	-0.498097	-0.577365	-0.0958142	-0.0955279
cg10856826_BC21		chr5	42882055		OpenSea	0.00174519	0.999981	-0.403375	-0.552182	-0.0603995	-0.060139
cg26634324_BC21		chr19	39326625		OpenSea	0.00175143	0.999981	-0.326176	-0.412265	-0.0264244	-0.0264869
cg00705280_TC11	LOC100129175...	chr2	219001771	TSS1500;TSS200	Island	0.00175335	0.999981	0.461328	0.483452	0.00647811	0.00663595
cg00088126_TC21		chr1	3473745		OpenSea	0.00175797	0.999981	0.274412	0.274225	0.0298514	0.0297893
cg04066824_BC21		chr2	219628390		Shore	0.00175859	0.999981	0.312929	0.282057	0.0529709	0.0528061
cg02634628_TC21		chr7	1268784		OpenSea	0.00175936	0.999981	0.366014	0.428577	0.0193458	0.0193666
cg01152629_BC21		chr19	4705826		OpenSea	0.00176365	0.999981	0.293096	0.284521	0.0156851	0.0157063
cg20667870_TC21		chr15	78309045		OpenSea	0.00177539	0.999981	0.318959	0.31058	0.0171175	0.0172136
cg19357027_BC21	MSMB	chr10	46047314	TSS1500;TSS1500	OpenSea	0.00178267	0.999981	0.307047	0.343665	0.008915	0.00894623
cg22335713_TC21	FGFR2	chr10	121598089	5UTR;exon_1;5UTR;exon_1;5UTR;exon_1;5UTR;exon_1;5UTR;exon_1;5UTR;exon_1;exon_1;TSS1500	Island	0.00179625	0.999981	-0.316731	-0.304339	-0.0176018	-0.0175758
cg17460855_BC21		chr12	20365443		Shelf	0.00179814	0.999981	0.444566	0.437682	0.0211324	0.0214364
cg15906733_BC21		chr17	37066105		OpenSea	0.00180075	0.999981	-0.464308	-0.425692	-0.0684855	-0.068324
cg15962195_TC21	OR51A4	chr11	4948168	TSS1500	OpenSea	0.00180206	0.999981	-1.81287	-1.87284	-0.122055	-0.122137
cg06979922_BC21		chr14	63193395		OpenSea	0.00180488	0.999981	0.331222	0.275943	0.0216187	0.0216678
cg20594754_TC21		chr21	15976614		OpenSea	0.0018211	0.999981	0.296038	0.338259	0.0115951	0.0118532
cg05612251_BC21	NFIB	chr9	14181959	TSS1500;TSS1500	OpenSea	0.00182395	0.999981	0.472912	0.426488	0.0205723	0.0208668
cg12613383_BC21	PLD5	chr1	242525379	TSS1500;TSS1500	Island	0.00183952	0.999981	0.286299	0.215729	0.0282191	0.028194
cg01653772_BC21	NKIRAS2;DNAJC7	chr17	42018604	TSS1500;TSS1500;TSS1500;TSS1500;TSS1500;TSS1500;TSS1500	Shore	0.00184081	0.999981	0.517763	0.483591	0.0696577	0.0694107
cg18143535_BC11	SLC44A3	chr1	94819849	TSS1500;TSS1500;TSS1500;TSS1500;TSS1500;TSS1500;TSS1500;TSS1500	Shore	0.00184124	0.999981	0.330648	0.320806	0.0624756	0.0623975
cg13156198_BC21	RALGDS	chr9	133131868	TSS1500	OpenSea	0.00184352	0.999981	0.31217	0.287372	0.0191161	0.0190834
cg01466348_TC21		chr2	160647332		OpenSea	0.00184389	0.999981	0.305999	0.344044	0.0133785	0.013652
cg06181507_BC21		chr4	5572241		Shelf	0.00184569	0.999981	0.376065	0.391938	0.0533064	0.0531722
cg05881149_TC21		chr5	83442092		OpenSea	0.00184855	0.999981	0.35028	0.35987	0.0266552	0.0269299
cg21746107_BC21		chr14	94559772		OpenSea	0.0018757	0.999981	0.502361	0.542755	0.0274874	0.0277765
cg11231500_BC21	TOR4A	chr9	137277762	5UTR;exon_1	Shore	0.00187723	0.999981	0.259202	0.304169	0.015178	0.0151631
cg15852320_BC21		chr12	3123041		OpenSea	0.00187893	0.999981	-0.593043	-0.651837	-0.0707041	-0.0706405
cg13606990_BC21		chr18	35268052		Island	0.00187981	0.999981	0.365533	0.459411	0.0361284	0.0360219
cg26070751_BC21		chr5	1959802		OpenSea	0.00188253	0.999981	0.634336	0.609769	0.0376265	0.0377895
cg25386019_TC21	COG7	chr16	23453402	TSS1500	Shore	0.00188471	0.999981	0.430213	0.37107	0.0136091	0.0137957
cg07955126_TC11	LRPAP1	chr4	3524949	exon_2;exon_2	Island	0.00189412	0.999981	0.409365	0.397933	0.0294565	0.0294138
cg21443763_BC21		chr12	99722762		OpenSea	0.00189445	0.999981	-0.338144	-0.352413	-0.013927	-0.0141672
cg20830017_BC21		chr8	87970827		OpenSea	0.0018945	0.999981	0.31431	0.295234	0.0160431	0.0160233
cg17646788_BC21	PSD2-AS1	chr5	139746323	TSS200;TSS200	Island	0.00189815	0.999981	0.427066	0.370966	0.0148958	0.0149566
cg02766482_BC21	SNORA18;SNORD5	chr11	93733660	TSS200;TSS1500;TSS1500	OpenSea	0.00190053	0.999981	0.449486	0.488322	0.0297748	0.030031
cg07879977_TC21	OR1F1	chr16	3204567	exon_4;exon_4;exon_5;exon_3	OpenSea	0.00192634	0.999981	0.492083	0.426593	0.0595484	0.0594661
cg18462596_TC21		chr12	53754313		Shelf	0.00193056	0.999981	-1.11993	-1.25707	-0.122409	-0.122112
cg21945523_TC21		chr10	102682450		OpenSea	0.00193263	0.999981	0.232479	0.258092	0.0109444	0.0109759
cg09945313_TC21		chr6	108914370		OpenSea	0.0019336	0.999981	0.438141	0.437321	0.0202761	0.0205851
cg19053527_TC21		chr13	98804729		OpenSea	0.0019343	0.999981	-0.348193	-0.356089	-0.0238869	-0.0238628
cg25314245_BC21	APP	chr21	25982430	exon_9;exon_8;exon_6;exon_8;exon_7;exon_9;exon_8;exon_7;exon_8;exon_8;exon_7	OpenSea	0.00194165	0.999981	0.39067	0.311537	0.0153039	0.0153583
cg11958040_TC21	SEMA5A	chr5	9119005	exon_15	OpenSea	0.0019461	0.999981	0.443659	0.483165	0.0304238	0.030374
cg19311226_BC21		chr14	26334390		OpenSea	0.0019516	0.999981	-0.380051	-0.559501	-0.0686793	-0.0692279
cg23319037_BC21	HEATR1;LGALS8	chr1	236550296	3UTR;exon_45;exon_12;3UTR;exon_11;3UTR;exon_10;3UTR;exon_12;3UTR	OpenSea	0.0019524	0.999981	-0.401425	-0.405019	-0.0165122	-0.0168678
cg09307012_TC21		chr5	7750881		OpenSea	0.00195347	0.999981	0.302775	0.343178	0.0131473	0.0133908
cg13082155_BC21		chr8	124564220		OpenSea	0.00195355	0.999981	-0.296328	-0.424917	-0.0240246	-0.0239689
cg06030149_BC21		chr3	16349164		OpenSea	0.00196053	0.999981	-0.279744	-0.328334	-0.0115427	-0.011735
cg12668395_BC21		chr8	66168572		OpenSea	0.00197163	0.999981	0.251851	0.259379	0.0172634	0.0171957
cg16576889_TC21		chr3	143222819		OpenSea	0.00198069	0.999981	-0.345912	-0.324467	-0.0162591	-0.0165667
cg06052888_TC21	PAQR8	chr6	52360860	TSS1500	Shore	0.00199489	0.999981	0.30467	0.347208	0.0223312	0.0227364
cg07774025_BC21		chr1	162790869		Island	0.00200749	0.999981	-0.400545	-0.483076	-0.0133738	-0.0135551
cg07501519_BC21		chr4	186537767		OpenSea	0.00201605	0.999981	0.331387	0.360773	0.0361696	0.0360799
cg25430154_BC21		chr14	95195728		OpenSea	0.00201606	0.999981	0.340671	0.327674	0.0156064	0.0158604
cg06198803_BC21		chr19	44868639		OpenSea	0.00202475	0.999981	0.323625	0.293146	0.0188427	0.0190132
cg09480047_TC22		chr16	54291217		Island	0.00203376	0.999981	-0.493909	-0.407441	-0.0266167	-0.0265569
cg24392971_BC21	ANKRD17	chr4	73223452	TSS1500	OpenSea	0.00203812	0.999981	-0.507537	-0.49777	-0.0541841	-0.054363
cg16789844_TC21	PDE1C	chr7	32299601	TSS1500;TSS1500	Shore	0.00204427	0.999981	-0.505704	-0.608444	-0.0876331	-0.0873874
cg04939630_TC21	KCNK4;KCNK4-...	chr11	64297475	exon_5;exon_5;exon_5	Shore	0.00204471	0.999981	-0.527037	-0.551816	-0.0178818	-0.0178794
cg20803418_TC21		chr5	20360414		OpenSea	0.00205122	0.999981	0.499218	0.433234	0.0434309	0.0437485
cg11199720_BC21	COX17	chr3	119664507	exon_5;exon_6	OpenSea	0.00205123	0.999981	0.28503	0.340785	0.0109482	0.0110741
cg23704148_BC21	LINC01910	chr18	70381065	exon_3	OpenSea	0.00205924	0.999981	0.333592	0.376101	0.012644	0.0129147
cg05051979_BC21		chr3	103056605		OpenSea	0.00206532	0.999981	-0.364687	-0.436368	-0.0159459	-0.0162274
cg05340232_BC21		chr4	152189046		OpenSea	0.00206623	0.999981	0.321362	0.336048	0.0176005	0.0177662
cg25063538_TC21		chr22	49270399		OpenSea	0.00207408	0.999981	-0.408508	-0.398375	-0.056368	-0.0562954
cg03340215_TC21	CPEB1-AS1	chr15	82646864	TSS1500	Island	0.0020897	0.999981	-0.494292	-0.514259	-0.063935	-0.0636351
cg18251610_TC21		chr11	23554123		OpenSea	0.00209337	0.999981	0.279012	0.303314	0.0192978	0.019674
cg15113902_TC21		chr1	53834923		Shelf	0.00209598	0.999981	0.330268	0.347579	0.0212564	0.0212543
cg00173446_BC21		chr12	96339301		OpenSea	0.00210689	0.999981	-0.512762	-0.486084	-0.028708	-0.0286522
cg13397379_BC21		chr1	247533326		Shelf	0.00210953	0.999981	0.203761	0.225733	0.0181755	0.0181389
cg24583837_TC21		chr5	146819074		OpenSea	0.00211069	0.999981	-0.343918	-0.412577	-0.018516	-0.0185498
cg26434542_BC21		chr5	149625694		OpenSea	0.00211163	0.999981	-0.369566	-0.388419	-0.0171205	-0.0174726
cg18562570_TC21		chr4	146583023		OpenSea	0.00211212	0.999981	0.414948	0.409794	0.0660783	0.0659409
cg22091325_BC21		chr11	72157446		OpenSea	0.00212061	0.999981	-0.338092	-0.390274	-0.0242906	-0.0247475
cg14480449_TC21		chr14	105466698		Island	0.00212498	0.999981	0.210594	0.19462	0.0103965	0.0103736
cg06798115_TC21		chr3	45200193		OpenSea	0.00212709	0.999981	0.358411	0.397713	0.0407525	0.0406768
cg01082709_BC21	ARHGAP29	chr1	94171446	3UTR;exon_23;3UTR;exon_22;3UTR;exon_23;3UTR;exon_22;3UTR;exon_23	OpenSea	0.00213807	0.999981	0.23078	0.244173	0.0138115	0.013725
cg00699337_TC21	BCL2L14	chr12	12070362	TSS1500;TSS1500;TSS1500	OpenSea	0.00213872	0.999981	0.362227	0.379913	0.0546943	0.0544977
cg02565951_TC21		chr2	160416265		OpenSea	0.00214547	0.999981	0.359674	0.348676	0.021569	0.0217989
cg18724008_BC21		chr2	9763549		OpenSea	0.00215032	0.999981	-0.42546	-0.350954	-0.0188904	-0.0191657
cg04100549_TC21	MIR1269A	chr4	66275579	TSS1500	OpenSea	0.00215347	0.999981	0.432519	0.468461	0.0330094	0.0335549
cg17090716_TC21	NTM	chr11	131908956	TSS1500;TSS1500;TSS1500;TSS1500;TSS1500;TSS1500;TSS1500	Shore	0.00215555	0.999981	0.501656	0.426376	0.0285174	0.0289875
cg18995328_TC21		chr4	99635646		OpenSea	0.00215585	0.999981	0.324035	0.347457	0.0358369	0.0357305
cg17533378_TC21		chr5	31966957		OpenSea	0.00216395	0.999981	0.362376	0.349477	0.0103285	0.0105198
cg20271698_BC21		chr6	36100332		OpenSea	0.00216527	0.999981	0.251426	0.239479	0.0153704	0.0153443
cg07240231_TC21		chr4	128535703		OpenSea	0.00216582	0.999981	0.218237	0.27648	0.0216434	0.0216176
cg14549249_TC21	CARD11	chr7	3043907	TSS200;TSS200	Shore	0.00216597	0.999981	-0.334009	-0.353449	-0.00883632	-0.00903167
cg07962783_BC21	LRRC27	chr10	132330897	TSS1500;TSS1500;TSS1500;TSS1500	Shore	0.00216823	0.999981	-0.792182	-0.952438	-0.0761599	-0.0759866
cg06272191_BC21		chr4	11699954		OpenSea	0.00217323	0.999981	0.360378	0.358008	0.0151315	0.015423
cg12874018_TC21		chr8	96059832		OpenSea	0.00217334	0.999981	0.441711	0.490942	0.0448942	0.0448085
cg15161776_BC21		chr10	68301945		OpenSea	0.00217471	0.999981	0.293219	0.339934	0.0228872	0.0232243
cg03965822_BC21	SPTBN5	chr15	41878435	exon_17	Shelf	0.00217597	0.999981	0.197169	0.254548	0.0146657	0.0146283
cg25916077_BC21		chr21	42865927		OpenSea	0.00218655	0.999981	0.297498	0.336903	0.0137022	0.0137486
cg12457317_BC21		chr6	134464564		OpenSea	0.00218683	0.999981	0.333653	0.355929	0.0148271	0.0150273
cg08637806_BC21	ANXA3	chr4	78551359	TSS1500	Shore	0.00218803	0.999981	0.284277	0.269495	0.0417601	0.0415877
cg25707387_TC21		chr1	56378083		OpenSea	0.00218882	0.999981	0.333265	0.308494	0.0154076	0.0153805
cg02655365_BC21	STK38	chr6	36540081	exon_2;exon_2	OpenSea	0.00218953	0.999981	-0.325121	-0.340617	-0.0205051	-0.0209807
cg16071993_BC21		chr21	43703113		OpenSea	0.00220469	0.999981	-0.528777	-0.646756	-0.063274	-0.0631529
cg26401978_BC21	LOC101929532	chr2	162112953	TSS1500	OpenSea	0.00220724	0.999981	0.355028	0.274404	0.0143742	0.0145121
cg17621774_BC21		chr2	174775717		OpenSea	0.00220759	0.999981	0.297721	0.312182	0.0175839	0.0175516
cg20636399_TC21		chr14	92362917		OpenSea	0.00220878	0.999981	0.422898	0.554472	0.0357601	0.0356682
cg23457588_TC21		chr10	128710393		Island	0.00221394	0.999981	-0.371922	-0.453413	-0.0468847	-0.0468193
cg11598720_TC21		chr4	156890432		OpenSea	0.00222629	0.999981	0.280354	0.344975	0.0138818	0.0139798
cg01906695_TC21	COL2A1	chr12	48005710	TSS1500;TSS1500	Shore	0.00223613	0.999981	-0.532888	-0.590393	-0.0456483	-0.0455504
cg19220119_TC21		chr13	113724879		Island	0.00223711	0.999981	-0.476709	-0.522192	-0.0484693	-0.0483899
cg12663550_TC21		chr2	102190797		Shelf	0.00223964	0.999981	0.407411	0.348944	0.0166345	0.0168924
cg18422544_TC21		chr20	10939415		OpenSea	0.00224227	0.999981	0.279616	0.366266	0.00759016	0.00767507
cg17809748_TC21	LINC01096	chr4	13546712	exon_1	Shore	0.00224598	0.999981	0.344773	0.302925	0.0325591	0.0325095
cg04109655_TC21		chr7	2075252		Shore	0.00225292	0.999981	0.269189	0.269269	0.0216505	0.0216122
cg04793989_TC21		chr1	13965700		OpenSea	0.00225328	0.999981	0.458214	0.567818	0.0534966	0.0533779
cg08784110_TC21	MAS1	chr6	159906970	exon_2;exon_3	OpenSea	0.00225405	0.999981	0.398937	0.44768	0.0158812	0.0161406
cg13124307_TC21		chr8	129891718		OpenSea	0.00225706	0.999981	0.38327	0.358434	0.0354751	0.0348379
cg09264673_BC21		chr16	20673314		OpenSea	0.00225901	0.999981	0.270837	0.225473	0.0359804	0.0359048
cg12499416_BC21	LRRC70;IPO11...	chr5	62578231	TSS1500;TSS1500	OpenSea	0.0022655	0.999981	-0.353809	-0.375865	-0.0464046	-0.0471261
cg11460471_BC21		chr8	43211858		OpenSea	0.00226848	0.999981	0.736273	0.697639	0.0407882	0.0410516
cg22985055_BC21	LOC101928166	chr3	152205412	exon_1	OpenSea	0.00228263	0.999981	-0.438917	-0.403167	-0.0232856	-0.0232186
cg10587854_BC21		chr3	36970139		OpenSea	0.0022851	0.999981	-0.357464	-0.381412	-0.015112	-0.0151215
cg08109625_BC21		chr1	2105204		Shore	0.00228802	0.999981	0.286947	0.289906	0.0387855	0.0387119
cg14640284_TC21		chr2	234996719		OpenSea	0.00229486	0.999981	0.254686	0.273578	0.0138696	0.0138142
cg13836044_BC21		chr9	83334475		OpenSea	0.00230919	0.999981	-0.370505	-0.486428	-0.0136351	-0.0137226
cg10143543_BC21		chr4	75511795		Shelf	0.00230923	0.999981	0.358272	0.298905	0.0241945	0.0241837
cg05355416_TC21	ZFP37	chr9	113056898	TSS200;TSS200;TSS200	Island	0.00231182	0.999981	0.757639	0.905829	0.0235252	0.02388
cg10912053_TC11	ROR1	chr1	63774110	5UTR;exon_1;5UTR;exon_1	Island	0.00231226	0.999981	-0.795548	-0.682973	-0.0297333	-0.0297351
cg26610812_TC11	CABLES1	chr18	23136487	exon_1	Island	0.00233045	0.999981	0.411047	0.418347	0.0131135	0.0133413
cg26763809_BC21		chr12	3764874		OpenSea	0.00233552	0.999981	0.328281	0.317932	0.0241652	0.0242356
cg22646995_BC21		chr5	181114779		Island	0.00234108	0.999981	-0.356649	-0.381725	-0.0338365	-0.0337956
cg15467085_BC21		chr1	53583734		OpenSea	0.00235077	0.999981	0.378307	0.433672	0.0120171	0.0121617
cg19936372_BC21	P4HB	chr17	81843575	3UTR;exon_11	Shore	0.00236192	0.999981	0.30321	0.326552	0.0296792	0.0295985
cg22759570_TC21		chr17	59757805		OpenSea	0.00236205	0.999981	-0.286826	-0.37441	-0.017382	-0.0176777
cg04313634_TC21		chr16	1452072		Shore	0.00236847	0.999981	0.341245	0.335388	0.00929256	0.00944562
cg06463909_BC21		chr21	19344985		OpenSea	0.0023783	0.999981	0.376351	0.325437	0.023023	0.0233274
cg24640360_TC21		chr16	28585935		OpenSea	0.00237883	0.999981	0.275601	0.285709	0.0135277	0.0138451
cg16804284_BC21	FOXG1	chr14	28768274	exon_1	Island	0.00238314	0.999981	0.442032	0.416565	0.0412125	0.0411392
cg10045321_TC21		chr10	124642643		OpenSea	0.00239095	0.999981	0.315654	0.269168	0.0143342	0.0142987
cg24220122_BC21		chr6	26659309		Island	0.00239928	0.999981	-0.45126	-0.389535	-0.0114138	-0.0114629
cg10473041_TC21		chr19	7260267		OpenSea	0.00240412	0.999981	0.335167	0.30734	0.0218696	0.0218954
cg13531842_TC21		chr10	38094876		Island	0.00241258	0.999567	-0.528126	-0.69813	-0.0147617	-0.0148121
cg01799653_TC11	ANKRD33B	chr5	10563389	TSS1500	Island	0.00241557	0.999981	0.387896	0.464677	0.00800202	0.0081078
cg01144992_TC21		chr14	96212631		OpenSea	0.00241662	0.999981	0.29349	0.313132	0.0155008	0.0153009
cg05208325_BC21		chr13	20179266		Shore	0.00243093	0.999981	0.339892	0.312178	0.0175045	0.0178799
cg01182465_TC21		chr3	171195742		OpenSea	0.00243568	0.999981	0.256992	0.302631	0.0131616	0.0134535
cg01956187_BC21	LINC00710	chr10	10952891	TSS1500;TSS1500;TSS1500	OpenSea	0.00243717	0.999981	0.37809	0.355753	0.0155827	0.0159086
cg14297687_BC21		chr15	96893384		OpenSea	0.00243835	0.999981	-0.400037	-0.402833	-0.014914	-0.0151695
cg14084612_BC21		chr9	108586501		OpenSea	0.0024497	0.999981	0.398316	0.351707	0.0419294	0.0423598
cg01220575_TC21	SP3	chr2	173966249	TSS1500;TSS1500	Shore	0.00245341	0.999981	0.423797	0.458498	0.017868	0.0180174
cg16008990_BC21		chr11	73291674		OpenSea	0.00246851	0.999981	0.24516	0.332223	0.0129582	0.0131051
cg03485172_BC21		chr13	95003325		Shore	0.00246937	0.999981	-0.402217	-0.483199	-0.041084	-0.0410981
cg25687179_TC11	FBXO17	chr19	38950284	exon_2;exon_2;exon_2	Island	0.00246972	0.999981	-0.633877	-0.77673	-0.044899	-0.0447682
cg02589604_BC21		chr2	1994115		OpenSea	0.00247311	0.999981	0.34845	0.354816	0.017944	0.0179416
cg00861009_BC11	HOXD11	chr2	176108960	exon_2	Island	0.00247607	0.999981	0.273243	0.281922	0.0129662	0.0130574
cg12388309_TC11	PAK5	chr20	9839157	TSS200;TSS200	Island	0.00248517	0.999981	0.506267	0.616431	0.0141964	0.0145213
cg02172773_BC21	KIF25	chr6	168044890	exon_12;exon_13	Shelf	0.00249099	0.999981	0.35173	0.29053	0.0255463	0.0254884
cg02749148_BC21	KLF15	chr3	126358001	TSS1500	Island	0.00249318	0.999981	0.64405	0.622191	0.0291087	0.0291454
cg08965631_BC21		chr18	77076495		OpenSea	0.0025133	0.999981	0.315973	0.313605	0.012189	0.0124537
cg10887292_BC21	AOAH	chr7	36513065	exon_22;3UTR;exon_20;3UTR;exon_21	OpenSea	0.00251483	0.999981	-0.335895	-0.353122	-0.0092251	-0.00942722
cg01889893_BC21		chr1	8025133		Shore	0.00251834	0.999981	-0.630477	-0.609005	-0.080604	-0.0804138
cg23070548_BC21		chr17	80929963		OpenSea	0.00252102	0.999981	0.253196	0.301383	0.0186247	0.0187504
cg15837109_TC21		chr15	32672007		OpenSea	0.00252744	0.999981	-0.356104	-0.39001	-0.0117074	-0.0118392
cg24881867_BC21	FANCD2OS	chr3	10108803	TSS1500;TSS1500	Shore	0.00253193	0.999981	-0.274757	-0.330924	-0.0160347	-0.0160672
cg18492178_TC21		chr13	22978070		OpenSea	0.00253493	0.999981	0.277711	0.258392	0.0272684	0.0271109
cg03031009_BC21		chr10	10793056		OpenSea	0.0025372	0.999981	0.399482	0.361488	0.0216607	0.0219533
cg15377409_BC21	LOC100131289	chr6	27762772	exon_3	OpenSea	0.00254025	0.999981	0.343536	0.447914	0.0204011	0.0204959
cg20936586_TC21		chr2	149141927		OpenSea	0.00254817	0.999981	0.285642	0.362795	0.0177472	0.0181052
cg04352704_TC21		chr14	104773207		Island	0.00256489	0.999981	-0.315095	-0.36977	-0.016665	-0.0169766
cg06564407_BC21	RIC8A	chr11	206619	TSS1500;TSS1500;TSS1500;TSS1500	Shore	0.00256852	0.999981	-0.665294	-0.709772	-0.0282032	-0.02843
cg12153015_BC21		chr8	9013642		OpenSea	0.00256912	0.999981	0.363214	0.395689	0.0441723	0.0440863
cg14928510_BC21	NLRP7	chr19	54938071	exon_5;exon_5;exon_5	Shore	0.0025698	0.999981	0.404656	0.44576	0.0290018	0.0294097
cg22137273_TC21	NDUFA5	chr7	123602545	TSS1500;TSS1500	OpenSea	0.00257245	0.999981	0.399136	0.431479	0.0258124	0.026113
cg15470625_TC21		chr10	100433777		OpenSea	0.00257984	0.999981	0.506777	0.543795	0.023352	0.0233053
cg05249506_BC21		chr1	115545525		OpenSea	0.00259205	0.999981	0.354696	0.332231	0.0193794	0.0194194
cg19759549_BC11		chr3	128492253		Island	0.00259397	0.999981	0.303135	0.273199	0.00746135	0.00755344
cg01647745_TC21	RASAL2	chr1	178341075	TSS1500	OpenSea	0.00260371	0.999981	-0.258392	-0.32746	-0.0307973	-0.0304633
cg14292834_BC21		chr14	36221910		OpenSea	0.00260448	0.999981	0.38154	0.360574	0.0301932	0.0300744
cg15494436_BC11		chr10	102117225		Shelf	0.00261377	0.999981	-0.499439	-0.561172	-0.061195	-0.0617005
cg04517343_TC21		chr3	154158190		OpenSea	0.00262415	0.999981	0.272463	0.242732	0.0179302	0.0178983
cg25493567_TC21		chr20	59525722		OpenSea	0.00263603	0.999981	0.496465	0.478519	0.0200177	0.0201089
cg03345017_TC21		chr2	30027017		OpenSea	0.00263648	0.999981	0.30908	0.393236	0.0162251	0.0163261
cg25850623_BC21		chr21	37800794		OpenSea	0.002638	0.999981	1.35156	1.3277	0.185991	0.185248
cg08130572_TC23	FYN	chr6	111759899	5UTR;exon_1;TSS1500	OpenSea	0.00264466	0.999981	0.431281	0.429751	0.0188637	0.0193784
cg16608617_TC21	FZD7	chr2	202033958	5UTR;exon_1	Island	0.00264932	0.999981	0.342626	0.325714	0.0178718	0.018365
cg19497523_BC11	TMPRSS9	chr19	2425478	exon_17;exon_18;exon_17	Island	0.00265084	0.999981	1.30608	1.23155	0.0566246	0.0566713
cg07142790_BC21		chr4	139935330		OpenSea	0.00265209	0.999981	0.223	0.22694	0.00995476	0.0101875
cg19022051_BC21	NEIL1	chr15	75346787	TSS1500;TSS1500;TSS1500;TSS1500;TSS1500	Shore	0.0026613	0.999981	-0.253766	-0.281149	-0.038971	-0.0390334
cg10119914_TC21		chr8	79743813		OpenSea	0.0026681	0.999981	-0.337528	-0.314643	-0.0572474	-0.057097
cg20338307_BC11	H2BC12;MIR3143	chr6	27146807	exon_1;5UTR;exon_1;5UTR;TSS1500;TSS1500	Island	0.00267909	0.999981	0.340257	0.360471	0.0330154	0.0329203
cg07837763_BC21		chr22	49481495		OpenSea	0.00269057	0.999981	-0.564047	-0.524288	-0.0562755	-0.0561382
cg19391384_BC21		chr2	159716983		Shelf	0.0027021	0.999981	0.338721	0.431702	0.0138374	0.0140658
cg23858558_BC21	SDC2	chr8	96493372	TSS1500	Shore	0.00271104	0.999981	-0.328277	-0.331433	-0.015549	-0.0154063
cg07461318_TC21	NTN4	chr12	95791187	TSS1500;TSS1500;TSS1500;TSS200	Island	0.002723	0.999981	0.405262	0.415559	0.0136118	0.013627
cg00273620_BC21		chr1	14877145		OpenSea	0.00272862	0.999981	-0.326588	-0.330265	-0.0116681	-0.0118443
cg00266286_TC11		chr5	32713617		Island	0.00272994	0.999981	0.362527	0.407924	0.0112447	0.0114417
cg06595670_BC21		chr19	372978		Shelf	0.00273762	0.999981	0.360536	0.356888	0.0437803	0.0437137
cg24380059_BC21	ZBP1	chr20	57621232	TSS1500;TSS1500;TSS1500;TSS1500;TSS1500;TSS1500	OpenSea	0.00274457	0.999981	-0.419752	-0.402798	-0.0161853	-0.0164327
cg08194058_TC21		chr14	24085954		OpenSea	0.00274508	0.999981	0.408231	0.364626	0.0172691	0.0174885
cg25702656_BC21		chr20	15579785		OpenSea	0.00274845	0.999981	0.344395	0.381733	0.0162251	0.0164765
cg23015138_TC21		chr17	2853047		Island	0.00275303	0.999981	0.324057	0.343451	0.0133758	0.0133636
cg01926087_TC21		chr17	40647003		Shore	0.00275336	0.999981	0.303452	0.349079	0.0363553	0.0362654
cg13029681_BC21		chr8	118066964		OpenSea	0.00275708	0.999981	0.339839	0.343723	0.0107666	0.0110008
cg19579216_TC21	NAGS;PYY	chr17	44004488	TSS200;TSS200	Shore	0.00275737	0.999981	-0.341356	-0.420087	-0.0387284	-0.0386031
cg26035105_TC21		chr2	120347888		Shore	0.00275751	0.999981	-0.379381	-0.419946	-0.0199462	-0.0202943
cg10577630_BC21		chr12	38156310		OpenSea	0.00276546	0.999981	0.644477	0.657817	0.0704182	0.0702303
cg02903907_TC21	MAP10	chr1	232805309	TSS200	Island	0.00276922	0.999981	-0.440141	-0.419637	-0.0168099	-0.0169032
cg09798536_TC21		chr6	28489571		OpenSea	0.00277286	0.999981	0.297685	0.295322	0.0143574	0.0146991
cg14863376_BC21		chr8	127298390		OpenSea	0.00278105	0.999981	0.427095	0.365269	0.0261488	0.0261274
cg04606275_BC21		chr3	16457175		OpenSea	0.0027829	0.999981	-0.329123	-0.368714	-0.0384537	-0.0383377
cg02431382_BC21	PGLYRP3	chr1	153310699	exon_2;5UTR	OpenSea	0.00278608	0.999981	0.694546	0.821098	0.0288236	0.0288346
cg00552776_BC21		chr14	53216914		OpenSea	0.00278754	0.999981	0.186134	0.180145	0.0248396	0.0247633
cg20373039_BC21		chr15	50095443		OpenSea	0.00279245	0.999981	-0.42188	-0.404091	-0.0359844	-0.0362529
cg03963654_TC21	SCOC	chr4	140255930	TSS1500	Shelf	0.00279275	0.999981	0.549075	0.682973	0.0184583	0.0185948
cg00633008_BC21		chr2	52297476		OpenSea	0.00279895	0.999981	0.834501	0.821749	0.071012	0.0709517
cg14968768_BC21		chr12	130195982		OpenSea	0.00281283	0.999981	0.303405	0.395969	0.0112645	0.0114586
cg01217481_TC21		chr9	71955428		OpenSea	0.00281811	0.999981	-0.292747	-0.334647	-0.0300975	-0.0304043
cg14899957_BC21		chr10	34462342		OpenSea	0.00282273	0.999981	0.328573	0.335253	0.0109927	0.0112046
cg24046994_BC21		chr3	52474727		OpenSea	0.00282668	0.999981	-0.332665	-0.281795	-0.012967	-0.0130356
cg16069349_TC21		chr11	17439434		OpenSea	0.00284033	0.999981	0.255674	0.287113	0.0217654	0.0217435
cg24277994_TC21		chr19	5524592		OpenSea	0.00284175	0.999981	0.613305	0.711014	0.0800549	0.0797597
cg15997231_BC21		chr5	7027646		OpenSea	0.00284288	0.999981	0.59538	0.682662	0.0920802	0.0918269
cg11381945_TC21		chr8	485680		OpenSea	0.0028456	0.999981	0.272856	0.309712	0.0108117	0.0110571
cg24862298_BC21	DEFB126	chr20	141420	TSS1500	OpenSea	0.00286145	0.999981	0.884775	0.848456	0.117052	0.117974
cg14616059_BC21		chr2	176762620		OpenSea	0.00286312	0.999981	0.275124	0.287989	0.00956461	0.00977647
cg25135002_BC21		chr3	71054462		OpenSea	0.00287993	0.999981	0.319223	0.325453	0.0223799	0.0227276
cg21145441_TC11	ZNF138	chr7	64794418	TSS200;TSS200;TSS200;TSS200;TSS200;TSS200;TSS200;TSS200;TSS200;TSS200;TSS200;TSS200;TSS200;TSS200;TSS200;TSS200;TSS200;TSS200;TSS200	Island	0.00288139	0.999981	-0.965139	-1.08759	-0.0220703	-0.0213707
cg25350269_TC21		chr1	116972670		OpenSea	0.00288196	0.999981	-0.259752	-0.270123	-0.0127576	-0.0128535
cg12451061_TC21		chr12	53754260		Shelf	0.00288208	0.999981	-1.7823	-2.07232	-0.188304	-0.187642
cg06833967_TC21		chr12	24528247		OpenSea	0.00288571	0.999981	0.268295	0.281253	0.013096	0.0129445
cg11976069_BC21		chr18	24274557		Shelf	0.00289013	0.999981	0.371447	0.340669	0.0133806	0.0136313
cg02061612_BC21		chr22	32423720		OpenSea	0.00290968	0.999981	0.364823	0.397433	0.0162592	0.0164117
cg26605335_BC21		chr17	4785870		Island	0.00291671	0.999981	-0.269374	-0.341837	-0.0295252	-0.0294836
cg10254948_TC21		chr1	168569746		OpenSea	0.00292497	0.999981	0.803362	0.786818	0.0916196	0.0908467
cg02064674_TC21		chr8	69777889		OpenSea	0.00292576	0.999981	0.332453	0.323904	0.0168582	0.0170457
cg01904122_BC21		chr1	210062218		OpenSea	0.00293005	0.999981	0.288914	0.32726	0.0145853	0.0149435
cg03993087_BC21		chr10	78739964		OpenSea	0.00294405	0.999981	0.289401	0.272601	0.0124177	0.0124942
cg02359589_BC21	PER1	chr17	8142345	exon_21	OpenSea	0.00295106	0.999981	0.273836	0.23908	0.0150161	0.0149953
cg00169730_BC21		chr1	8127739		OpenSea	0.00295332	0.999981	-0.266929	-0.353032	-0.0207813	-0.0211237
cg19989581_BC21		chr15	27679110		OpenSea	0.00295831	0.999981	0.373551	0.378242	0.0431734	0.043113
cg04505348_TC21		chr20	3671176		Shore	0.00296355	0.999981	0.272653	0.352174	0.0136908	0.0136768
cg09789636_BC21		chr1	247857861		Island	0.00296672	0.999981	-0.201516	-0.213544	-0.00888407	-0.00886299
cg08466143_BC21	SAMD7	chr3	169911174	TSS1500;TSS1500;TSS1500	OpenSea	0.00297029	0.999981	0.238064	0.268817	0.0124178	0.0123354
cg27266060_BC21		chr8	22234284		OpenSea	0.00297635	0.999981	-1.00011	-1.11261	-0.113679	-0.113536
cg13201808_BC11		chr11	43547719		Island	0.00297804	0.999981	0.381322	0.359853	0.0532222	0.0531167
cg23148751_BC21	YES1	chr18	745986	exon_5	OpenSea	0.00297912	0.999981	-0.334402	-0.397172	-0.0255542	-0.025889
cg09390181_BC21	IGSF21	chr1	18106698	TSS1500	Shore	0.00297918	0.999981	-0.403392	-0.413779	-0.0440501	-0.0439737
cg14962336_BC21		chr10	129703731		OpenSea	0.00298743	0.999981	-0.214133	-0.212508	-0.032819	-0.0327621
cg21620282_TC11	CHGA	chr14	92923283	5UTR;exon_1;5UTR;exon_1	Island	0.00299323	0.999981	0.348547	0.379919	0.0542276	0.0541228
cg14133310_TC21		chr9	113620660		OpenSea	0.00301606	0.999981	0.231837	0.309035	0.0341988	0.0341605
cg08884539_BC11		chr12	3252559		OpenSea	0.00302124	0.999981	0.353517	0.365889	0.0129879	0.0129794
cg11498740_TC21	MOAP1;TMEM251	chr14	93184319	exon_3;5UTR;TSS1500;TSS1500	Shore	0.00302141	0.999981	0.364851	0.316283	0.0113568	0.0114849
cg17830682_BC21	LGR6	chr1	202213514	TSS1500	Shore	0.00302331	0.999981	-0.419953	-0.502928	-0.0542215	-0.0541135
cg12820294_TC21		chr9	95570429		OpenSea	0.00303044	0.999981	-0.272864	-0.252924	-0.038739	-0.0386983
cg11405027_BC21		chr3	143183468		OpenSea	0.00304209	0.999981	0.339088	0.362187	0.0178456	0.0181427
cg07436864_TC21		chr20	17567071		Shore	0.00304558	0.999981	-0.350121	-0.329704	-0.0129643	-0.0131789
cg06990272_BC21		chr17	63551559		Shore	0.00304841	0.999981	-0.619635	-0.645627	-0.0265815	-0.0268408
cg07349222_BC21		chr16	54062767		OpenSea	0.00304974	0.999981	0.259859	0.232854	0.0219622	0.0219259
cg12477586_TC21		chr9	120109442		OpenSea	0.00305066	0.999981	0.301918	0.357649	0.0507743	0.0506747
cg03793353_BC21		chr19	23780746		OpenSea	0.00305323	0.999981	0.36471	0.510265	0.0261143	0.0263572
cg21584627_TC21	LINC02746	chr11	92916045	TSS1500	Shore	0.0030609	0.999981	0.312951	0.288032	0.0143223	0.0143798
cg23763788_BC21		chr8	24294978		OpenSea	0.00306453	0.999981	-0.492893	-0.476044	-0.036088	-0.0366489
cg09335598_BC21		chr6	28788715		Shelf	0.00306694	0.999981	-0.634004	-0.87095	-0.105636	-0.105075
cg05230054_BC11	CHST8	chr19	33684513	TSS200	Island	0.00306885	0.999981	0.270587	0.306675	0.0299927	0.0299522
cg12215834_TC21		chr6	17820138		OpenSea	0.00307103	0.999981	0.418232	0.498904	0.0525384	0.0522566
cg05976800_BC21		chr5	173237992		Shore	0.00307609	0.999981	-0.27606	-0.309476	-0.0218828	-0.021853
cg07506356_BC21		chr14	43042417		OpenSea	0.00307686	0.999981	0.505768	0.527357	0.0551995	0.0553398
cg04548463_TC21	CAND2	chr3	12796241	TSS1500;TSS1500	Shore	0.00307965	0.999981	-0.380472	-0.425028	-0.0585851	-0.0584635
cg20949251_BC21		chr6	7432433		OpenSea	0.00308082	0.999981	0.430102	0.409617	0.0361434	0.0364066
cg14185626_TC21	COL6A1	chr21	45981578	TSS200	Shore	0.00308675	0.999981	0.390674	0.341286	0.0130513	0.0134694
cg13497995_TC21		chr9	22240919		OpenSea	0.0030899	0.999981	-0.562079	-0.59958	-0.0794517	-0.0792083
cg24283019_TC21		chr6	32413672		OpenSea	0.00310899	0.999981	0.531095	0.521141	0.0342294	0.0342499
cg22037953_TC21		chr17	2262137		OpenSea	0.00311172	0.999981	0.300742	0.335913	0.0114217	0.0115901
cg27426983_TC21		chr3	128464350		OpenSea	0.00311749	0.999981	-0.281892	-0.351196	-0.0417208	-0.0419028
cg25915871_TC21	PTRH2	chr17	59697536	exon_3;exon_2	OpenSea	0.00312289	0.999981	0.298785	0.277049	0.0128323	0.013026
cg14910008_BC21		chr3	186165027		OpenSea	0.0031422	0.999981	0.341584	0.382648	0.0206963	0.020716
cg21725959_BC21		chr2	80525814		OpenSea	0.00315247	0.999981	0.288628	0.327686	0.0142981	0.0146133
cg14370653_TC21		chr9	134936364		OpenSea	0.00316689	0.999981	0.30495	0.372412	0.0108241	0.011124
cg27243560_BC11		chr12	25369401		OpenSea	0.00316877	0.999981	-0.270884	-0.340051	-0.00851998	-0.00849983
cg06911765_BC21		chr4	2820549		Shore	0.0031691	0.999981	0.315176	0.251684	0.0127021	0.0128304
cg16471612_TC21		chr5	127959001		OpenSea	0.00319394	0.999981	0.253437	0.270076	0.0292728	0.0291659
cg16905004_BC21		chr6	32349251		OpenSea	0.00320196	0.999981	0.451252	0.442597	0.0243637	0.0245147
cg01969586_TC21	NKPD1	chr19	45160157	exon_2;5UTR	OpenSea	0.00320755	0.999981	0.308003	0.297908	0.0157837	0.0157745
cg15734764_TC21		chr10	132453051		Shore	0.00320831	0.999981	-0.251833	-0.334833	-0.0182354	-0.0182179
cg21194039_BC21		chr5	141119785		Shelf	0.00321153	0.999981	0.669624	0.612428	0.087219	0.0875814
cg25299371_BC21	NYAP2	chr2	225399829	5UTR;exon_1;TSS1500	OpenSea	0.00321458	0.999981	0.43838	0.482369	0.0419723	0.041853
cg00045248_BC21	IPO4	chr14	24185505	exon_13;exon_13	Shelf	0.00321656	0.999981	0.313555	0.320124	0.0137453	0.013915
cg07383704_BC21		chr7	27868223		OpenSea	0.00321827	0.999981	0.419371	0.407401	0.0197537	0.0198162
cg09204484_BC21		chr20	61900408		OpenSea	0.00322738	0.999981	-0.409238	-0.480016	-0.0490448	-0.0489346
cg10877514_BC21	RFLNB	chr17	442748	3UTR;exon_2	Shore	0.00322835	0.999981	0.284236	0.31022	0.0319193	0.031872
cg25597138_TC11		chr6	28544013		OpenSea	0.00324613	0.999981	-0.392761	-0.413934	-0.0231797	-0.0231449
cg27065645_BC21		chr4	176588086		OpenSea	0.00324806	0.999981	0.470202	0.347411	0.0706236	0.0701643
cg13720922_BC21		chr4	53938202		OpenSea	0.00325676	0.999981	0.35789	0.402089	0.0128544	0.0130885
cg06666767_BC21	TMPRSS11BNL	chr4	68184129	exon_10	Shore	0.00325972	0.999981	0.33361	0.36627	0.023625	0.0237919
cg15061569_TC21		chr19	53329417		Shore	0.00326302	0.999981	-0.660866	-0.587177	-0.0930036	-0.0927584
cg00111505_TC21		chr2	218186386		OpenSea	0.00326672	0.999981	-0.411754	-0.454403	-0.0119609	-0.0121648
cg08607821_TC21		chr13	24341026		Shore	0.00327341	0.999981	-0.241353	-0.244838	-0.0153605	-0.0153446
cg12391758_BC21		chr2	70804801		OpenSea	0.00327919	0.999981	0.364412	0.41074	0.0506004	0.0505555
cg14431528_TC21	MIR323B;MIR485	chr14	101055205	TSS1500;TSS1500;TSS200	OpenSea	0.00328463	0.999981	0.217839	0.231265	0.0185226	0.0184899
cg02436346_BC21		chr8	79889233		Shelf	0.00329029	0.999981	-0.314968	-0.31459	-0.0373247	-0.0373122
cg20709417_TC21	HNRNPA1L2	chr13	52616506	TSS1500;TSS1500	Shore	0.00329057	0.999981	-0.306328	-0.301951	-0.0156037	-0.0157484
cg23871367_BC21		chr6	168497311		OpenSea	0.00329567	0.999981	0.441571	0.455469	0.0393747	0.0392781
cg25396728_BC21	IQSEC3	chr12	139334	exon_4;exon_3	Island	0.00329739	0.999981	-1.25249	-1.3318	-0.14808	-0.147822
cg07840518_BC21		chr16	65601740		OpenSea	0.00330973	0.999981	0.33374	0.350577	0.0198417	0.0198321
cg06680511_TC21		chr11	15650712		Shore	0.00331106	0.999981	-0.472369	-0.548154	-0.0270527	-0.0273949
cg04219507_BC21		chr2	51435281		OpenSea	0.00331422	0.999981	0.263819	0.285154	0.0152076	0.0151564
ch.7.1700983F_BC21		chr7	77640441		OpenSea	0.00331458	0.999981	0.392886	0.488196	0.0206504	0.020741
cg06163425_TC21		chr10	129962886		Shore	0.00331797	0.999981	-0.488575	-0.428916	-0.0192107	-0.0193535
cg24526299_BC21	AKT2	chr19	40241976	exon_6;exon_5;exon_5;exon_6	OpenSea	0.0033191	0.999981	0.235014	0.240941	0.0181454	0.0181176
cg21048735_BC21		chr4	107518773		OpenSea	0.00332061	0.999981	0.310871	0.296538	0.0117572	0.0118855
cg06106484_BC21		chr8	33127771		OpenSea	0.00332091	0.999981	0.835349	0.838452	0.106132	0.105804
cg22473425_BC21		chr1	176745174		OpenSea	0.00333191	0.999981	0.406959	0.427548	0.0559885	0.0558601
cg26267481_TC21	TARS1	chr5	33440134	TSS1500;TSS1500;TSS1500;TSS1500;TSS1500;TSS1500	Shore	0.00333987	0.999981	-0.740737	-0.756747	-0.0322111	-0.0321579
cg24269863_BC21	MTERF4	chr2	241088019	3UTR;exon_5;exon_7;exon_5;exon_4;exon_5;exon_7;exon_7	OpenSea	0.00335018	0.999981	0.78957	1.03069	0.0380538	0.0382527
cg22330266_BC21		chr5	85726761		OpenSea	0.00335417	0.999981	0.18313	0.206851	0.0248967	0.024844
cg10532351_BC21		chr7	97189574		OpenSea	0.00335853	0.999981	0.47996	0.489348	0.0280055	0.0278983
cg00948250_BC21		chr1	160068512		Shore	0.00335963	0.999981	0.28845	0.336463	0.0119348	0.0120867
cg06680861_TC21		chr4	146545303		OpenSea	0.00337367	0.999981	0.304902	0.38653	0.0300704	0.0299711
cg09786040_BC21		chr2	166344501		OpenSea	0.00338103	0.999981	-0.389396	-0.400475	-0.0212474	-0.0213076
cg15541287_BC21		chr6	56431331		Shore	0.003391	0.999981	-0.307624	-0.298106	-0.0166786	-0.016735
cg04044983_TC21		chr16	67246176		Island	0.00339232	0.999981	-0.337564	-0.315198	-0.0117783	-0.011891
cg26279786_TC21		chr4	71550365		OpenSea	0.0034027	0.999981	0.207138	0.244347	0.0100965	0.00999367
cg25387636_BC11	SLC47A1	chr17	19533583	TSS1500	Island	0.00340327	0.999981	-0.573802	-0.603059	-0.0149318	-0.0150531
cg12377748_TC11		chr6	52210117		OpenSea	0.00341623	0.999981	0.258873	0.307297	0.0350035	0.0357972
cg06542609_BC21		chr11	134410272		Shore	0.00342256	0.999981	0.354678	0.395731	0.0289868	0.0291156
cg02674324_BC21		chr2	70705590		Shore	0.00344064	0.999981	0.284254	0.239995	0.0216866	0.0216014
cg23515269_TC21		chr4	125432149		OpenSea	0.00344276	0.999981	0.867526	0.931972	0.0717288	0.0725458
cg27010694_BC21		chr7	18297117		OpenSea	0.00344431	0.999981	-0.444139	-0.395921	-0.0235863	-0.0237885
cg21546522_TC23	LINC01354	chr1	234531803	TSS200	OpenSea	0.00345336	0.999981	0.448597	0.331152	0.0150808	0.0152824
cg20176777_BC21	KCNK2	chr1	215005848	5UTR;exon_1	OpenSea	0.00345496	0.999981	-0.6769	-0.62043	-0.0438466	-0.0438179
cg07322909_TC21	OR5D13	chr11	55773542	exon_1	OpenSea	0.00346686	0.999981	0.47018	0.585867	0.0630166	0.0628664
cg16162608_BC21		chr11	31341328		OpenSea	0.0034677	0.999981	0.272178	0.306418	0.0134388	0.0136113
cg07504071_BC21		chr4	186706150		OpenSea	0.00346935	0.999981	0.336236	0.325353	0.0208379	0.0212621
cg05659314_BC21	S100A14	chr1	153617544	TSS1500	OpenSea	0.00347154	0.999981	0.265927	0.324084	0.0183675	0.0183508
cg17925304_BC21		chr6	76522400		OpenSea	0.00347523	0.999981	0.305443	0.329524	0.0162748	0.0166182
cg16725301_BC21		chr16	57649653		OpenSea	0.00348149	0.999981	0.502601	0.39967	0.0205708	0.0206398
cg21342636_TC21	TNXB	chr6	32096894	exon_3;exon_3	Island	0.00348582	0.999981	-0.424992	-0.471901	-0.0530817	-0.0529733
cg25823996_TC21		chr7	158138640		OpenSea	0.00348589	0.999981	0.384132	0.391458	0.0232324	0.0232036
cg12286053_TC21		chr4	110064954		OpenSea	0.00349	0.999981	-0.285186	-0.300243	-0.0127688	-0.0129332
cg00819871_TC21		chr1	48237242		OpenSea	0.00349367	0.999981	0.321155	0.386883	0.0477222	0.0476302
cg06147496_BC21		chr21	24903570		OpenSea	0.00349438	0.999981	0.275214	0.265787	0.0198927	0.0198739
cg02888441_BC21		chr1	44472963		OpenSea	0.00349898	0.999981	-1.00017	-0.896882	-0.0826618	-0.0825512
cg21645437_BC21		chr11	30925781		OpenSea	0.00351076	0.999981	0.314109	0.302546	0.0225442	0.0224787
cg02351304_TC21		chr14	59268364		OpenSea	0.00351084	0.999981	0.4247	0.544223	0.0200737	0.0204644
cg01265281_BC21	CHDH	chr3	53847243	TSS1500	Shore	0.00351123	0.999981	0.409905	0.442053	0.0263996	0.0263663
cg08174102_TC21		chr3	9224924		OpenSea	0.00352073	0.999981	0.39489	0.341112	0.0191816	0.0192594
cg19908920_BC11		chr14	96265750		OpenSea	0.00352112	0.999981	0.871984	0.836121	0.0310209	0.0315632
cg23292965_BC11		chr5	176843935		OpenSea	0.00353429	0.999981	0.674597	0.793682	0.0199695	0.0201077
cg08994482_BC21	C14orf178	chr14	77760903	exon_1;exon_1	Island	0.00354029	0.999981	-0.331385	-0.313171	-0.0112433	-0.0113543
cg13325532_BC21		chr2	203826128		OpenSea	0.00354184	0.999981	0.328437	0.368454	0.0128256	0.0130429
cg18806716_TC21	MAP3K8	chr10	30433042	TSS1500;TSS1500	Shore	0.00354523	0.999981	1.04485	0.999034	0.106285	0.105903
cg02540203_BC21		chr1	7572687		OpenSea	0.00356805	0.999981	0.502865	0.524253	0.0784777	0.0785654
cg16738920_TC21		chr14	93910012		OpenSea	0.00357217	0.999981	0.360166	0.390598	0.0187877	0.0190509
cg20538138_BC21		chr15	66742988		OpenSea	0.00357255	0.999981	0.304974	0.257032	0.0212602	0.0212183
cg04338652_TC21		chr18	13136598		Island	0.00357372	0.999981	-0.377625	-0.478943	-0.0214162	-0.021727
cg03430597_TC21		chr9	134768668		Island	0.00358251	0.999981	-0.566353	-0.64058	-0.0349356	-0.0351571
cg21801091_BC21		chr4	67161408		OpenSea	0.00358541	0.999981	0.505739	0.462141	0.0214532	0.021554
cg18991879_BC21	KIF5C	chr2	148947474	TSS1500	OpenSea	0.00358832	0.999981	0.6176	0.771142	0.0307491	0.0309499
cg16617267_BC21		chr15	73332781		OpenSea	0.00359511	0.999981	0.27292	0.303967	0.00614065	0.00622573
cg14132104_TC21	LOC105369391	chr11	75583151	TSS200	Island	0.00359796	0.999981	-0.503141	-0.54095	-0.0116752	-0.0118664
cg06140361_BC11	CTD-2194D22....	chr5	1887182	TSS200;TSS200;TSS200;TSS1500;TSS1500	Island	0.00360328	0.999981	0.233849	0.29258	0.0307803	0.0307116
cg02639366_BC21		chr1	35809438		Shore	0.00360746	0.999981	-0.318758	-0.35853	-0.0360608	-0.035941
cg12146386_TC11		chr3	14602418		Island	0.00361117	0.999981	0.445476	0.386022	0.00851534	0.00867141
cg18879773_TC21		chr13	73291062		OpenSea	0.00361512	0.999981	0.236518	0.245053	0.0109429	0.0111422
cg17253810_TC11		chr6	29977322		Island	0.00361868	0.999981	-0.34114	-0.318356	-0.0235744	-0.0235299
cg08478016_TC21		chr1	9197974		Shore	0.00362233	0.999981	0.224299	0.225327	0.0242375	0.0241825
cg20224415_TC21		chr4	188175527		OpenSea	0.00362433	0.999981	0.243356	0.254197	0.0289206	0.0288746
cg07598619_BC21		chr5	2415731		OpenSea	0.00362836	0.999981	0.581668	0.615372	0.077988	0.0778058
cg06810323_BC21		chr14	55249618		OpenSea	0.00363145	0.999981	0.23611	0.273512	0.012191	0.012434
cg02135842_BC21	KCNG4	chr16	84237066	exon_2	Island	0.00363451	0.999981	0.285402	0.270731	0.0109346	0.0110014
cg16866285_BC21	ATM	chr11	108335029	exon_55;exon_56	OpenSea	0.00363534	0.999981	0.259067	0.220369	0.0122746	0.0124667
cg09020827_BC11	RGS20	chr8	53880656	TSS1500;TSS1500;TSS1500	Island	0.00364905	0.999981	0.418761	0.454066	0.0172446	0.0173701
cg13157793_BC11	NPAP1	chr15	24675303	TSS1500	Shore	0.00365269	0.999981	0.495384	0.4073	0.0192746	0.0195086
cg26754552_TC21	OR11A1	chr6	29432620	TSS1500	OpenSea	0.00365557	0.999981	0.406378	0.398294	0.0481486	0.0483492
cg00354125_TC21		chr7	157096981		OpenSea	0.00365658	0.999981	-0.222939	-0.250792	-0.00940516	-0.00950251
cg14968494_TC21	TAC3	chr12	57016449	5UTR;exon_1;5UTR;exon_1;exon_1;exon_1;exon_1;exon_1	OpenSea	0.00365947	0.999981	0.303417	0.341471	0.0187459	0.0187917
cg06757498_BC21		chr5	137857451		OpenSea	0.00366045	0.999981	0.34485	0.306621	0.0137612	0.014106
cg19712198_BC11	RPH3A	chr12	112791569	5UTR;exon_1;TSS200;TSS200;TSS200;TSS200;TSS200;TSS200	OpenSea	0.00366279	0.999981	-0.370942	-0.419914	-0.0106979	-0.0108639
cg04452896_TC11		chr11	124069972		OpenSea	0.00367341	0.999981	0.791685	0.794474	0.0333105	0.0337953
cg18813963_BC21	ADA2	chr22	17219603	TSS200;TSS200;TSS200;TSS200	OpenSea	0.00367401	0.999981	0.434328	0.486354	0.044209	0.0448675
cg14883569_BC21		chr20	61763076		OpenSea	0.00367408	0.999981	0.425279	0.450901	0.0148161	0.0148451
cg04495813_BC21		chr15	58077710		OpenSea	0.00367614	0.999981	-0.236658	-0.27836	-0.0233897	-0.0233215
cg14675513_BC21	RPP40	chr6	5004134	TSS200;TSS200;TSS200	Island	0.00368841	0.999981	-0.431553	-0.468661	-0.0144419	-0.0146485
cg13734780_BC21		chr2	148540349		OpenSea	0.00370443	0.999981	-0.337083	-0.455414	-0.015224	-0.0157753
cg19182918_TC21	KRT40	chr17	40984422	TSS200	OpenSea	0.00371556	0.999981	0.587151	0.686731	0.05605	0.0564047
cg13076460_BC21		chr3	192772835		OpenSea	0.00371571	0.999981	0.440924	0.402329	0.0394003	0.0393044
cg20158248_BC21	ABCC1	chr16	15949099	TSS1500	Shore	0.00371721	0.999981	-0.496975	-0.513267	-0.0547975	-0.0547154
cg07282058_TC21		chr16	86198709		OpenSea	0.00372033	0.999981	0.434064	0.545416	0.0505841	0.0505325
cg07602393_BC21		chr5	2686447		OpenSea	0.00372233	0.999981	0.662354	0.866382	0.108913	0.108971
cg01605949_BC21		chr8	34174141		OpenSea	0.00372293	0.999981	0.216999	0.233291	0.0156496	0.0157241
cg08816001_TC21		chr5	164570094		OpenSea	0.00372388	0.999981	0.432847	0.397446	0.0393674	0.0393202
cg09231295_TC21		chr1	58083940		OpenSea	0.00372424	0.999981	0.359153	0.341134	0.0133163	0.0133681
cg15832292_BC21	MANEA-DT	chr6	95577803	TSS1500;TSS1500	Island	0.00372424	0.999981	-0.445159	-0.395938	-0.0152706	-0.0150217
cg03071146_TC11		chr2	53782966		Shelf	0.00372648	0.999981	0.286027	0.301985	0.019985	0.0196836
cg18108683_BC22		chr7	102836758		OpenSea	0.00372992	0.999981	-0.611085	-0.4973	-0.0492629	-0.0481891
cg14629824_BC21		chr18	58314645		OpenSea	0.00373117	0.999981	0.352132	0.365021	0.0174064	0.0176483
cg25179877_BC21		chr16	86984750		OpenSea	0.00373793	0.999981	-0.2986	-0.316462	-0.0452642	-0.045206
cg01249072_TC21		chr7	66683005		Island	0.00374352	0.999981	0.472159	0.554131	0.0418177	0.0425788
cg02297879_BC21	LRRC27	chr10	132331257	TSS1500;TSS1500;TSS1500;TSS1500	Shore	0.00375165	0.999981	-0.832777	-1.05603	-0.0442713	-0.0443961
cg23377942_BC21		chr16	79008908		OpenSea	0.00375807	0.999981	1.11695	1.40182	0.153718	0.153479
cg18215027_TC21		chr10	105064312		OpenSea	0.00377644	0.999981	0.476378	0.440441	0.0412862	0.0417489
cg16399567_BC21		chr3	179410701		OpenSea	0.00378448	0.999981	0.256408	0.349883	0.0153016	0.0154434
cg02312715_BC21		chr5	7926579		OpenSea	0.00378542	0.999981	0.323272	0.358526	0.0204484	0.0207876
cg16583716_TC21		chr11	71153491		OpenSea	0.0037867	0.999981	0.2714	0.256743	0.0373097	0.0372633
cg20756954_BC21		chr16	55926787		OpenSea	0.0037931	0.999981	0.418529	0.432199	0.0274143	0.0273817
cg01668091_TC21	WWP2	chr16	69760849	TSS1500;TSS1500;TSS1500	Shore	0.00380728	0.999981	-0.236391	-0.230168	-0.0197996	-0.0200496
cg05755378_TC21		chr17	59419036		OpenSea	0.00381431	0.999981	0.24981	0.255273	0.0218154	0.0217378
cg25160034_BC21	RNF5P1	chr8	38602635	TSS1500	OpenSea	0.00381703	0.999981	0.780129	0.885622	0.0603077	0.0605197
cg00093544_BC11	SEC14L4	chr22	30505653	exon_1;5UTR;exon_1;5UTR	Island	0.00381909	0.999981	-0.419213	-0.481694	-0.036694	-0.0366169
cg27488023_TC11	ELK3	chr12	96255294	TSS1500	OpenSea	0.00382091	0.999981	0.328512	0.365699	0.0326912	0.033034
cg13065299_TC21		chr1	32498889		Shore	0.00382167	0.999981	-0.311076	-0.342593	-0.0073743	-0.00747851
cg18496597_BC21	NAPB	chr20	23381227	exon_8;exon_7;exon_7;exon_8;exon_7	OpenSea	0.00382254	0.999981	0.320388	0.396535	0.0138319	0.0140902
cg15653254_TC21		chr2	226583954		OpenSea	0.00382381	0.999981	0.191163	0.205553	0.0154309	0.015377
cg05595225_BC21		chr1	46534317		Shore	0.00382735	0.999981	-0.337851	-0.467141	-0.0485261	-0.0484277
cg23606718_TC11	AMER3	chr2	130756354	5UTR;exon_1;5UTR;exon_1	Island	0.00384528	0.999981	0.285966	0.264402	0.0242758	0.024241
cg11981007_TC21	GPR150	chr5	95620120	5UTR;exon_1	Island	0.00384716	0.999981	-0.541694	-0.484201	-0.0213751	-0.0215665
cg27655158_TC11		chr4	1402805		Island	0.00384733	0.999981	0.534344	0.528551	0.0115868	0.0117444
cg02561376_TC21	TMEM156	chr4	39033863	TSS1500;TSS1500	OpenSea	0.00384797	0.999981	-0.36262	-0.312518	-0.0255726	-0.0255323
cg06288288_TC21		chr18	11808123		OpenSea	0.0038504	0.999981	0.292205	0.335292	0.021364	0.0214517
cg00695558_BC21		chr8	43136994		Shelf	0.00385413	0.999981	-0.281531	-0.310852	-0.00710834	-0.00729716
cg14006649_BC21	KRT40	chr17	40978114	3UTR;exon_9;3UTR;exon_7;3UTR;exon_9;exon_9	OpenSea	0.00385642	0.999981	0.352404	0.427801	0.0447836	0.0446652
cg04971375_BC21	PITX1-AS1	chr5	135174156	exon_3	OpenSea	0.00386362	0.999981	0.321467	0.359998	0.0206778	0.0208691
cg12787876_BC21		chr2	100878056		OpenSea	0.00386542	0.999981	0.239957	0.244831	0.00869985	0.00890827
cg19005955_BC21		chr5	133603003		OpenSea	0.0038767	0.999981	-0.410817	-0.420488	-0.0465473	-0.0464755
cg05064567_TC21		chr17	80896338		Island	0.00390364	0.999981	0.270753	0.281713	0.0200874	0.019991
cg05838983_BC21	MIR4789	chr3	175368761	TSS1500	OpenSea	0.00390626	0.999981	0.3043	0.290739	0.0148714	0.014789
cg09494672_TC21		chr19	30441144		Shelf	0.00390808	0.999981	0.327727	0.340715	0.0123578	0.0125049
cg15047538_TC21	ASAH2B	chr10	50739166	TSS1500;TSS1500;TSS1500;TSS1500;TSS1500;TSS1500	Shore	0.00391178	0.999981	0.359737	0.398083	0.0458171	0.0457637
cg13435649_BC11		chr2	181685338		Shore	0.00391346	0.999981	0.322332	0.364381	0.0351086	0.0350013
cg26746381_TC21		chr6	115914313		OpenSea	0.00391892	0.999981	0.524917	0.535246	0.0352427	0.0351656
cg11229815_BC21	NIF3L1;PPIL3	chr2	200889915	5UTR;exon_1;5UTR;exon_1;TSS1500;TSS1500	OpenSea	0.00392339	0.999981	-0.404016	-0.466398	-0.02165	-0.0217534
cg00143249_TC21	MNX1-AS2	chr7	157006116	TSS200	Island	0.00392895	0.999981	-0.352307	-0.302437	-0.0175703	-0.0175724
cg10060407_TC21		chr21	23967283		OpenSea	0.00393731	0.999981	0.292481	0.312561	0.023409	0.0236521
cg14759064_BC21	MIR3655;IK	chr5	140647018	TSS1500;TSS1500	Shore	0.00394073	0.999981	-0.253327	-0.30024	-0.0161849	-0.0161203
cg17505780_BC21	TCF12	chr15	57218408	TSS1500;TSS1500;TSS1500	OpenSea	0.00394217	0.999981	-0.339097	-0.446157	-0.043194	-0.0434367
cg01853276_TC11	UBXN2A	chr2	23939571	TSS1500	Shore	0.00394396	0.999981	-0.3381	-0.361273	-0.0109276	-0.0111493
cg18700725_BC21		chr13	45941729		OpenSea	0.00394736	0.999981	0.200311	0.238321	0.0154413	0.0154166
cg04852683_TC21		chr3	127476361		OpenSea	0.00397626	0.999981	0.299534	0.302712	0.0211556	0.0211398
cg17416493_BC21	LOC729291	chr12	28191185	TSS1500	Shore	0.00398026	0.999981	0.399199	0.341236	0.0122247	0.0124751
cg13937163_TC21		chr6	112035697		OpenSea	0.00398116	0.999981	0.363111	0.462623	0.045943	0.0458019
cg19657502_TC21	CLGN	chr4	140428125	TSS1500;TSS1500	Shore	0.00398806	0.999981	-0.346727	-0.338905	-0.046191	-0.0468067
cg15014905_BC21		chr18	7175204		OpenSea	0.00399669	0.999981	0.293641	0.294781	0.0199752	0.0199267
cg11214140_BC11	SOX17	chr8	54457869	TSS200	Island	0.00400931	0.999981	-0.365171	-0.36335	-0.0322097	-0.0321381
cg25948980_TC21	CAPN5	chr11	77066278	TSS1500	Shore	0.00401052	0.999981	-0.292078	-0.275738	-0.0160147	-0.0159923
cg06202276_BC21		chr4	153792181		Shore	0.00402147	0.999981	-0.58197	-0.721553	-0.0370594	-0.0369577
cg21540359_BC11		chr7	52273952		Island	0.00402244	0.999981	-0.817328	-0.677481	-0.0776729	-0.0775763
cg20083186_TC21		chr3	151864549		OpenSea	0.00402771	0.999981	0.367765	0.325628	0.0251934	0.0251953
cg03606670_BC21		chr1	206035273		OpenSea	0.00403052	0.999981	0.330849	0.376779	0.0305041	0.0304765
cg10512427_BC21		chr16	89117235		Shore	0.00403251	0.999981	-0.288454	-0.331045	-0.0109128	-0.0111514
cg07513723_TC21	OR6X1	chr11	123754675	TSS200	OpenSea	0.00403651	0.999981	0.320695	0.35452	0.0121813	0.0125181
cg19671923_TC21		chr14	72128864		OpenSea	0.00403911	0.999981	0.191099	0.233781	0.0361178	0.0360446
cg10633067_TC21		chr3	4006297		OpenSea	0.00404946	0.999981	0.411746	0.31	0.0208011	0.0211642
cg04085767_TC21		chr3	197151558		OpenSea	0.00405092	0.999981	0.389533	0.432734	0.0512582	0.0514889
cg24509584_BC21		chr11	29962350		OpenSea	0.00405281	0.999981	0.301156	0.325357	0.0184077	0.0186201
cg19211853_BC11		chr13	79394081		OpenSea	0.00405652	0.999981	-0.587679	-0.696109	-0.0481816	-0.0481195
cg21095673_BC21		chr7	105838547		OpenSea	0.00406312	0.999981	-0.285304	-0.307272	-0.0134118	-0.0135316
cg10885779_BC21		chr11	34310361		OpenSea	0.00406435	0.999981	-0.253	-0.255201	-0.0354256	-0.0353653
cg23408037_BC21		chr18	31987714		OpenSea	0.00406949	0.999981	0.28492	0.32716	0.0197301	0.0192013
cg26429956_TC21		chr5	141197706		Shelf	0.00407424	0.999981	0.740215	0.734836	0.0781626	0.0779082
cg20649665_BC21	SH3TC2	chr5	149004130	3UTR;exon_17	OpenSea	0.00407487	0.999981	0.275655	0.366285	0.0148853	0.0151647
cg13581101_TC21		chr11	73274751		OpenSea	0.00407722	0.999981	-0.389635	-0.39341	-0.012876	-0.0130326
cg27574649_TC21		chr3	105323589		OpenSea	0.00407847	0.999981	0.260358	0.237826	0.00906484	0.00925292
cg15271002_BC21		chr10	77913131		OpenSea	0.00408718	0.999981	0.530773	0.62067	0.0451664	0.0455497
cg11433190_BC21	PCDHA6	chr5	140827773	TSS200;TSS200;TSS200	Shore	0.0040876	0.999981	0.76853	0.738828	0.0923713	0.0920865
cg19456890_TC21		chr10	89642515		Shore	0.0040887	0.999981	0.313505	0.273674	0.0233195	0.0236298
cg06087988_BC21		chr2	46340121		OpenSea	0.00409011	0.999981	-1.38088	-1.21566	-0.0637157	-0.0636813
cg19156590_BC21		chr13	110266731		OpenSea	0.00409887	0.999981	0.298217	0.35269	0.015426	0.0157628
cg20397360_TC21		chr2	46351766		OpenSea	0.00409968	0.999981	-0.352799	-0.351744	-0.0521237	-0.051876
cg19478288_TC21		chr6	159217566		OpenSea	0.00410087	0.999981	-0.43573	-0.499894	-0.0226086	-0.0228044
cg06233135_BC21		chr6	42482757		OpenSea	0.00410917	0.999981	0.460459	0.352274	0.0133384	0.0135415
cg09992184_TC21		chr1	117609199		Shelf	0.00410947	0.999981	-0.295376	-0.262527	-0.020979	-0.0209346
cg07373304_BC21		chr16	998983		Shore	0.00411703	0.999981	0.236235	0.204573	0.0211	0.0210307
cg04721730_BC21		chr3	32819623		Shore	0.00412289	0.999981	0.283001	0.310164	0.005824	0.00589019
cg14062390_BC21		chr14	103016222		OpenSea	0.00412329	0.999981	0.269458	0.321312	0.02924	0.0291445
cg05469929_BC21		chr5	9135582		OpenSea	0.00412348	0.999981	-0.357322	-0.409977	-0.0181004	-0.0184015
cg00806900_TC21		chr12	109151587		Shelf	0.00412611	0.999981	0.214673	0.242691	0.0158667	0.0158451
cg03016445_BC21		chr4	109994548		OpenSea	0.00412917	0.999981	-0.415789	-0.473947	-0.0339661	-0.0339905
cg13653391_TC21		chr10	133083187		Island	0.00413377	0.999981	-0.544516	-0.58481	-0.0889402	-0.0887051
cg15104031_BC21	S100A14	chr1	153617052	TSS1500	OpenSea	0.00413397	0.999981	0.334055	0.369158	0.0292898	0.0292388
cg26733338_TC21		chr12	78888838		OpenSea	0.00413509	0.999981	-0.61683	-0.643355	-0.091145	-0.0908921
cg25821785_TC11	CYB561D2	chr3	50365699	exon_1;exon_1	Shore	0.00413565	0.999981	-0.57503	-0.550015	-0.0408442	-0.0407655
cg24847685_BC11		chr3	147369866		OpenSea	0.004142	0.999981	0.427036	0.392887	0.0156586	0.0158764
cg19714419_BC21		chr14	75452586		OpenSea	0.00414766	0.999981	0.315249	0.281045	0.0135906	0.0138297
cg04103247_TC21		chr6	137853688		OpenSea	0.00415479	0.999981	0.307663	0.291596	0.0107157	0.0109283
cg23453622_BC21	MAFG-DT;MAFG	chr17	81927771	TSS200;TSS200	Island	0.00416524	0.999981	0.283931	0.359276	0.012071	0.0123535
cg03617023_BC21		chr13	26873159		OpenSea	0.00417358	0.999981	0.320142	0.313987	0.0355169	0.0354326
cg16090347_TC21	HMX2	chr10	123146905	TSS1500	Shore	0.00418241	0.999981	-0.264667	-0.348036	-0.00972285	-0.00971424
cg10582152_BC21		chr21	14766595		OpenSea	0.00418345	0.999981	0.344079	0.353601	0.0215178	0.0215017
cg07950590_TC21	PCDH18	chr4	137533804	TSS1500;TSS1500	OpenSea	0.00418505	0.999981	0.35507	0.33788	0.0167223	0.0168929
cg15718325_TC21		chr10	95832863		OpenSea	0.00419264	0.999981	0.432511	0.56386	0.0176858	0.0180073
cg15583330_BC21		chr7	137110206		OpenSea	0.00419696	0.999981	0.313703	0.31344	0.0229404	0.022901
cg21424968_BC21		chr5	7261165		OpenSea	0.00419716	0.999981	-0.264735	-0.291145	-0.0241405	-0.0240997
cg01788773_TC11		chr8	1163662		Island	0.00419864	0.999981	-1.29483	-1.48045	-0.13028	-0.130116
cg07124969_BC21		chr16	88323083		Shore	0.00420407	0.999981	0.423663	0.404399	0.0363669	0.0362962
cg18565342_TC21	C10orf88	chr10	122954582	TSS1500	Island	0.00420774	0.999981	0.454516	0.491582	0.0345937	0.0349586
cg24806223_BC21		chr10	46274638		OpenSea	0.00420791	0.999981	0.162588	0.159759	0.0242792	0.0242496
cg07567399_BC21	SLC12A7	chr5	1050811	3UTR;exon_24	Shelf	0.00421387	0.999981	-0.404562	-0.437576	-0.0193454	-0.0194402
cg19257612_TC21		chr18	52751103		OpenSea	0.00421525	0.999981	0.340685	0.366562	0.0228711	0.0225198
cg15174593_TC21		chr10	87519745		OpenSea	0.0042247	0.999981	0.354834	0.381887	0.0257836	0.0260696
cg25329160_TC21	SLC41A3	chr3	126101723	TSS1500	OpenSea	0.00422501	0.999981	0.521179	0.513222	0.0159496	0.0161918
cg16029361_BC21	EPHA8	chr1	22597734	exon_11	Shelf	0.00423071	0.999981	0.367217	0.361988	0.0477157	0.0476257
cg10356904_BC21		chr22	49488128		Shore	0.0042404	0.999981	-0.994277	-0.832844	-0.0880732	-0.0889178
cg01651570_BC11	ZFYVE21	chr14	103727804	exon_3;exon_3	Island	0.00424621	0.999981	0.976601	1.32394	0.0240298	0.0241871
cg12496045_BC21		chr10	19691462		OpenSea	0.00424933	0.999981	0.320761	0.343472	0.020047	0.0200923
cg13419896_TC21		chr9	12329362		OpenSea	0.00425076	0.999981	0.550803	0.625133	0.0581869	0.0580237
cg22033352_TC21		chr1	185571061		OpenSea	0.00425449	0.999981	-0.312209	-0.288667	-0.0170526	-0.0172942
cg02867043_BC21		chr2	60495651		OpenSea	0.00425454	0.999981	0.406359	0.380107	0.0355466	0.035879
cg11682102_BC21		chr2	99598457		OpenSea	0.00425712	0.999981	-0.23013	-0.277694	-0.0136802	-0.0136553
cg25453758_TC21		chr18	27197728		OpenSea	0.00425903	0.999981	0.350437	0.35252	0.0151552	0.0152518
cg26756800_BC21		chr10	13985017		OpenSea	0.00428082	0.999981	0.367169	0.351336	0.0149666	0.0150729
cg11794767_BC21		chr5	82406827		OpenSea	0.00429214	0.999981	0.370954	0.474257	0.0633716	0.0630199
cg10576385_BC21		chr7	120006967		OpenSea	0.00429919	0.999981	0.299937	0.33065	0.0204692	0.0206748
cg08476757_TC21		chr3	108222084		Island	0.00429964	0.999981	0.243416	0.29757	0.0138006	0.0137786
cg10577820_BC21	CARD11	chr7	2937994	exon_9;exon_8	OpenSea	0.00430053	0.999981	0.293551	0.277616	0.0189139	0.0188556
cg06057398_BC21		chr1	179079348		Shelf	0.00430712	0.999981	0.332496	0.333576	0.0168346	0.0172083
cg05369284_BC21		chr20	16800235		OpenSea	0.00431383	0.999981	0.268584	0.277966	0.0421511	0.042092
cg19688203_TC21		chr14	101928441		Island	0.00431877	0.999981	0.384717	0.316892	0.0182872	0.0184945
cg22804222_TC21		chr5	1923985		OpenSea	0.00432375	0.999981	0.33957	0.314637	0.0233005	0.0234185
cg23979677_TC21		chr14	67514798		Island	0.00432622	0.999981	0.332768	0.34492	0.01838	0.0187324
cg05992726_TC21	PDZRN4	chr12	41573594	exon_10;exon_8	Island	0.00432828	0.999981	0.236991	0.215958	0.0175511	0.0175108
cg02406208_TC21		chr2	9381008		OpenSea	0.00433004	0.999981	0.306794	0.310116	0.0360642	0.035915
cg25832274_TC21		chr10	128991228		OpenSea	0.00434417	0.999981	0.30601	0.350187	0.0104445	0.0104957
cg07404157_BC21		chr8	53609381		OpenSea	0.00434695	0.999981	0.357347	0.356676	0.0130084	0.0132381
cg07615212_BC21		chr5	143234629		OpenSea	0.00435037	0.999981	0.319863	0.405227	0.00829182	0.00847919
cg18072071_TC21		chr16	84093354		OpenSea	0.00435564	0.999981	0.291319	0.303883	0.0150458	0.015067
cg04416908_BC21		chr18	3345532		OpenSea	0.00436212	0.999981	0.376765	0.343383	0.0180907	0.0185384
cg08716013_TC21	SFMBT2	chr10	7248557	exon_8;exon_8;exon_8;exon_8;exon_8	OpenSea	0.00436696	0.999981	0.28638	0.29253	0.0114519	0.0116094
cg20087093_BC21	HOXA2	chr7	27103180	TSS1500	Shore	0.0043835	0.999981	-0.311963	-0.370861	-0.0199969	-0.0199516
cg05388790_BC21		chr3	117610330		OpenSea	0.00438708	0.999981	0.381167	0.42566	0.0453469	0.0452209
cg17575811_TC11	KCNQ1;TRPM5	chr11	2445179	exon_1;TSS1500	Island	0.00439362	0.999981	0.479983	0.391793	0.0137204	0.0138101
cg12203072_BC21		chr2	241936660		Island	0.00439529	0.999981	0.466716	0.457759	0.0398039	0.0397027
cg01390331_BC21		chr15	83436640		OpenSea	0.00439576	0.999981	-0.424083	-0.563386	-0.0438116	-0.0438008
cg11402505_BC21	FBXO27	chr19	39032796	TSS1500	Shore	0.00441851	0.999981	-0.523562	-0.613801	-0.0586341	-0.0584626
cg25723585_TC21	RNF165	chr18	46333686	TSS1500;TSS1500;TSS1500	Island	0.00441875	0.999981	0.315088	0.375607	0.00710332	0.00732391
cg04367503_TC21		chr19	13010757		Island	0.00442033	0.999981	-0.470319	-0.505324	-0.074383	-0.0742332
cg12216327_BC21		chr22	37896292		OpenSea	0.00444697	0.999981	-1.26773	-1.32303	-0.0808674	-0.0809202
cg05860890_TC21	KCNV1	chr8	109974641	exon_2;5UTR	Island	0.0044517	0.999981	0.255241	0.240676	0.0166633	0.0166554
cg04134180_BC21		chr2	220165640		OpenSea	0.00445255	0.999981	0.434385	0.411085	0.0336457	0.0342211
cg06241779_BC21	CABYR	chr18	24138815	TSS1500;TSS1500;TSS1500;TSS1500;TSS1500;TSS1500;TSS1500	Shore	0.00445883	0.999981	-0.41341	-0.438064	-0.0171971	-0.0173808
cg04640865_BC21		chr4	175776665		OpenSea	0.00446168	0.999981	0.360969	0.39719	0.0581615	0.0579201
cg10736914_BC21		chr1	178173221		OpenSea	0.00446548	0.999981	0.331234	0.358888	0.0174357	0.0175426
cg15965453_BC21		chr11	5472143		OpenSea	0.00446645	0.999981	0.286826	0.317057	0.0104587	0.0106111
cg14948790_BC21		chr4	7512520		Shore	0.00447442	0.999981	-0.521756	-0.660025	-0.0769212	-0.0768115
cg18082515_TC21		chr10	93437369		OpenSea	0.00447689	0.999981	-0.28497	-0.297004	-0.0420525	-0.0419836
cg22501427_TC21		chr8	102526624		OpenSea	0.00448546	0.999981	0.210213	0.218725	0.00941217	0.00963054
cg01830647_TC21		chr13	85865113		OpenSea	0.00449229	0.999981	0.362759	0.379053	0.0301107	0.0300398
cg22211968_TC21		chr4	105128795		OpenSea	0.00449629	0.999981	0.288899	0.316463	0.0160017	0.0162976
cg08522340_TC21		chr11	88335325		Shelf	0.00450601	0.999981	0.432377	0.391306	0.0533274	0.0542068
cg01154447_BC11	KIRREL1	chr1	158086654	exon_3;exon_5	OpenSea	0.00451518	0.999981	0.394016	0.424048	0.0108951	0.0110516
cg00600900_TC21		chr15	27621280		OpenSea	0.00451526	0.999981	0.249655	0.260436	0.0155146	0.0154756
cg20005281_TC21		chr14	103016273		OpenSea	0.0045176	0.999981	0.234906	0.24587	0.0264572	0.0263918
cg14279307_BC21	LINC02607	chr1	95510299	exon_1;exon_1	OpenSea	0.00452167	0.999981	0.304241	0.282017	0.0231309	0.0230717
cg15723332_TC21		chr10	124913512		Shelf	0.00452231	0.999981	0.293256	0.334939	0.027406	0.027349
cg18613344_BC21		chr12	130434012		OpenSea	0.00452307	0.999981	0.397079	0.386371	0.0154154	0.0156189
cg09321972_BC21		chr6	151536121		OpenSea	0.00452572	0.999981	0.253969	0.264037	0.0206043	0.0205653
cg14352971_TC21		chr7	22201460		OpenSea	0.00453187	0.999981	0.355371	0.339243	0.0163944	0.0164754
cg26417427_TC21		chr11	62645812		Shore	0.00453514	0.999981	0.35353	0.385469	0.00536696	0.00543531
cg13935454_TC21		chr18	51266981		OpenSea	0.00453539	0.999981	0.360741	0.341032	0.0313911	0.031473
cg09203857_BC21		chr4	126794658		OpenSea	0.0045355	0.999981	0.304063	0.333091	0.0131966	0.0134031
cg24368491_TC21	PWAR5;SNORD108	chr15	24985721	exon_1;TSS1500	OpenSea	0.00454024	0.999981	0.461559	0.472221	0.0221872	0.0223296
cg14615446_BC21		chr6	82951615		OpenSea	0.00454894	0.999981	0.341047	0.399829	0.0172246	0.0174127
cg05043716_TC21	DOCK5	chr8	25308827	exon_12	OpenSea	0.00455477	0.999981	0.278019	0.284965	0.0128249	0.0128125
cg09362608_TC21		chr4	6658078		Shore	0.00455751	0.999981	-0.559271	-0.624617	-0.065986	-0.0658756
cg25570864_TC21		chr13	112184076		OpenSea	0.00456283	0.999981	0.296972	0.285402	0.0571382	0.0570309
cg02867763_BC21	PCDHGA4	chr5	141355154	exon_1;exon_1	Island	0.0045721	0.999981	0.563348	0.656576	0.0860135	0.085853
cg25198035_BC21		chr20	35449110		OpenSea	0.00458755	0.999981	0.283199	0.268778	0.0117218	0.0118847
cg11170393_BC21		chr6	345972		OpenSea	0.00458903	0.999981	0.849791	0.848225	0.0797425	0.0795835
cg14472810_TC11		chr7	1897096		Shore	0.00459231	0.999981	0.365519	0.4214	0.0261431	0.0264508
cg08681919_BC21		chr6	96049861		OpenSea	0.00459605	0.999981	0.396766	0.397531	0.0227071	0.0229587
cg12232463_TC21		chr2	100310188		OpenSea	0.00459641	0.999981	0.402452	0.324043	0.0341275	0.0341211
cg01870826_BC21		chr7	5072244		Island	0.00459693	0.999981	-0.489881	-0.589316	-0.0490304	-0.048931
cg17430805_BC21		chr1	232911397		OpenSea	0.00459714	0.999981	0.263712	0.240804	0.0142051	0.0141593
cg12165223_TC21		chr8	1030196		Shore	0.00459715	0.999981	-0.521414	-0.58119	-0.0562986	-0.0564023
cg14111711_BC21		chr6	156423403		OpenSea	0.00460825	0.999981	0.373037	0.34457	0.029657	0.0295814
cg08837558_BC21		chr12	3365545		Shore	0.00461295	0.999981	-0.263114	-0.263995	-0.0289896	-0.0289389
cg23076903_TC21		chr6	51675096		OpenSea	0.00461352	0.999981	0.33001	0.296174	0.0158618	0.0158895
cg05496768_BC21		chr10	76112530		Island	0.00461881	0.999981	-0.384314	-0.471973	-0.0218808	-0.0220446
cg11616651_TC11	AMH	chr19	2251838	exon_5	Island	0.00462317	0.999981	1.07828	0.90251	0.0333803	0.033484
cg06465403_TC21		chr4	38982551		OpenSea	0.00462598	0.999981	0.260498	0.269548	0.0129819	0.0129725
cg03899213_BC21		chr2	185255751		OpenSea	0.00463007	0.999981	-0.435756	-0.496936	-0.0639214	-0.0640857
cg00422566_BC21	JAKMIP3	chr10	132170407	3UTR;exon_24;3UTR;exon_24;3UTR;exon_24;3UTR;exon_23	OpenSea	0.00463433	0.999981	0.365439	0.313731	0.0328805	0.0328124
cg01044961_TC21	DIO3	chr14	101560188	TSS1500	Island	0.00463752	0.999981	0.386485	0.309683	0.015718	0.0158597
cg11090529_BC21		chr14	76373501		Shelf	0.00464528	0.999981	0.262425	0.260535	0.0155007	0.0154629
cg25974277_BC21		chr5	72611267		OpenSea	0.00465877	0.999981	0.577015	0.531293	0.0480159	0.0486268
cg08174715_TC21	CEACAM1	chr19	42508103	3UTR;exon_8;3UTR;exon_8;3UTR;exon_9;3UTR;exon_7;3UTR;exon_8;3UTR;exon_9	OpenSea	0.00466169	0.999981	0.278263	0.270026	0.0125629	0.0126106
cg19042939_BC21		chr13	98106038		OpenSea	0.00466229	0.999981	0.705296	0.73192	0.0694811	0.069356
cg22515046_BC21	RGL1	chr1	183927069	exon_19;3UTR;exon_18;3UTR;exon_18;3UTR;exon_17;3UTR;exon_19;3UTR	OpenSea	0.00466476	0.999981	0.294986	0.299186	0.0175241	0.0174684
cg03769279_BC21		chr2	168521552		OpenSea	0.00466602	0.999981	0.262084	0.309778	0.0223132	0.0222816
cg10099601_TC11	TRIL	chr7	28958961	TSS1500	Shore	0.00466606	0.999981	-0.285892	-0.328218	-0.0354718	-0.0354201
cg20210354_TC21	LOC400622	chr17	77526367	TSS1500	Shelf	0.00466857	0.999981	-0.608152	-0.511835	-0.0272379	-0.0274841
cg08383399_TC11	CSMD1	chr8	4994966	TSS200	Island	0.0046687	0.999981	-0.306383	-0.301652	-0.0180708	-0.0180494
cg22691776_BC21		chr3	14990896		OpenSea	0.00467028	0.999981	0.29908	0.284082	0.0281445	0.0281036
cg21941341_BC21	PCDHGC5	chr5	141490783	exon_1;exon_1	Shore	0.00468003	0.999981	0.299785	0.27702	0.0174207	0.0175631
cg20833112_TC21		chr5	173671109		OpenSea	0.00468544	0.999981	0.215741	0.177664	0.0309878	0.0309158
cg14315787_BC21		chr9	129401505		OpenSea	0.00468957	0.999981	0.237028	0.302223	0.0322781	0.0321597
cg06110184_BC21		chr4	1598568		Shore	0.00469483	0.999981	-0.448005	-0.497902	-0.0197649	-0.0198759
cg21361825_BC21		chr12	5432900		Island	0.00469722	0.999981	0.491289	0.477426	0.0178383	0.0180939
cg10160930_BC21		chr11	112661574		OpenSea	0.0046995	0.999981	0.455729	0.462363	0.0313138	0.0313777
cg06282489_BC21		chr22	30584756		OpenSea	0.00470043	0.999981	0.155897	0.190773	0.0141403	0.0141181
cg14651910_TC21	PUS7	chr7	105522675	TSS1500;TSS1500	Shore	0.00471773	0.999981	-0.43313	-0.454538	-0.0445944	-0.0445128
cg18587351_TC21		chr5	90671569		OpenSea	0.00473322	0.999981	0.286173	0.333933	0.0121851	0.0124443
cg13087298_BC21		chr20	6107294		OpenSea	0.00474817	0.999981	0.265321	0.318965	0.0153863	0.0155857
cg16088334_TC21		chr11	19332741		OpenSea	0.00475245	0.999981	0.303525	0.251093	0.010912	0.0109476
cg02963414_TC21	OR4K13	chr14	20034499	exon_2;exon_2	OpenSea	0.00475258	0.999981	0.336673	0.291302	0.0274403	0.0273632
cg09201482_BC21		chr6	15265393		OpenSea	0.00475676	0.999981	-0.275227	-0.322351	-0.0148815	-0.0148548
cg09020006_TC21	MGAT1	chr5	180788049	3UTR;exon_3;3UTR;exon_3;3UTR;exon_3;3UTR;exon_3;3UTR;exon_3;3UTR;exon_2;3UTR;exon_2;3UTR;exon_3;3UTR;exon_4;3UTR;exon_3;3UTR;exon_3;3UTR;exon_4;3UTR;exon_2;3UTR;exon_2;3UTR;exon_3;3UTR;exon_2;3UTR;exon_3;3UTR;exon_3;3UTR;exon_3;3UTR;exon_2	Shelf	0.00476655	0.999981	0.225763	0.284027	0.0105886	0.0105864
cg26279923_BC21	COL12A1	chr6	75183294	exon_10	OpenSea	0.00476688	0.999981	0.408745	0.403598	0.0182594	0.0185049
cg09162348_BC21		chr12	52361974		OpenSea	0.00478127	0.999981	0.379829	0.386104	0.0184059	0.0187354
cg00023304_BC21		chr16	57247205		Shore	0.00478281	0.999981	0.319157	0.421638	0.0233101	0.0228703
cg21309222_TC21		chr3	69327441		OpenSea	0.00478397	0.999981	-0.438709	-0.331911	-0.0248861	-0.02498
cg05648614_TC21		chr3	5138835		OpenSea	0.00478507	0.999981	0.31265	0.280343	0.0271434	0.0270639
cg12942022_BC21		chr8	103651297		OpenSea	0.00478622	0.999981	0.575332	0.535861	0.0348213	0.0347679
cg19233505_TC21		chr1	111423367		OpenSea	0.00479191	0.999981	0.416143	0.403442	0.0198218	0.0199348
cg10843148_TC21		chr20	47761418		OpenSea	0.00479383	0.999981	0.260395	0.304524	0.0319309	0.031854
cg24309625_BC21	SNORA80C	chr16	30419759	exon_1	Shore	0.00480293	0.999981	0.317691	0.342183	0.0205667	0.0208859
cg23618367_BC21		chr18	59063712		OpenSea	0.00480585	0.999981	-0.451267	-0.48313	-0.0306149	-0.030909
cg21827634_BC21		chr2	216809943		Shore	0.00481177	0.999981	0.272311	0.304571	0.00919871	0.00942259
cg00438776_BC21		chr8	135164694		OpenSea	0.00481781	0.999981	0.421374	0.404507	0.0226239	0.0228468
cg15505219_BC21		chr14	61391599		OpenSea	0.00482091	0.999981	-0.372589	-0.37291	-0.031031	-0.0314089
cg02673898_BC21		chr2	36412133		OpenSea	0.00482252	0.999981	-0.300285	-0.340965	-0.0160078	-0.0163334
cg21717509_BC21		chr16	73055289		Shelf	0.00482406	0.999981	-0.271499	-0.365671	-0.0440097	-0.0439549
cg27632621_TC21		chr7	88219448		Shore	0.00482891	0.999981	-0.347553	-0.372749	-0.010263	-0.0105125
cg25782459_BC21		chr8	142297704		Island	0.00483231	0.999981	0.22909	0.237377	0.0139792	0.013942
cg05385282_TC21		chr1	201593236		OpenSea	0.00483985	0.999981	0.239547	0.271344	0.0139643	0.0139242
cg26258274_BC21	PIGL	chr17	16326005	exon_7;3UTR	OpenSea	0.0048503	0.999981	0.370935	0.346343	0.0104501	0.0106642
cg15996984_TC21		chr10	98464421		Shelf	0.00485156	0.999981	-0.421357	-0.372373	-0.0193193	-0.0193495
cg18465984_TC21		chr10	78727448		OpenSea	0.00485415	0.999981	0.238775	0.203218	0.0143342	0.0142972
cg15581007_BC21		chr5	54224219		OpenSea	0.0048587	0.999981	0.28835	0.334164	0.0366247	0.0365484
cg15536964_BC21		chr9	116857317		OpenSea	0.00487177	0.999981	0.439708	0.436352	0.0169094	0.0172199
cg05014317_BC21		chr1	20330437		OpenSea	0.00487819	0.999981	0.391542	0.547303	0.0262159	0.0261673
cg08026836_BC21		chr3	150743692		OpenSea	0.00488133	0.999981	0.250022	0.230651	0.0206693	0.0206051
cg06326334_TC21		chr4	19165950		OpenSea	0.00488503	0.999981	0.325113	0.329474	0.0302242	0.0303179
cg18997188_TC21	GNAS	chr20	58888215	TSS1500;TSS200	Shore	0.00488522	0.999981	-0.317899	-0.333612	-0.0365787	-0.036393
cg12006941_BC21		chr7	157704774		Shelf	0.00488538	0.999981	0.373473	0.324217	0.0278525	0.0277521
cg00410898_BC21	STC1	chr8	23854842	TSS200	OpenSea	0.00488754	0.999981	-0.721164	-0.710342	-0.026169	-0.0266471
cg19185846_BC21		chr2	70896103		Shelf	0.00488791	0.999981	-0.309302	-0.358399	-0.0398912	-0.0397638
cg01426475_TC21	RAPGEF5	chr7	22358213	TSS1500	Shore	0.00489866	0.999981	0.300078	0.287463	0.0162797	0.0165166
cg17006841_BC21		chr5	111606420		OpenSea	0.00490158	0.999981	0.491659	0.443485	0.0594219	0.0610397
cg08855861_TC11	KTI12;TXNDC12	chr1	52033007	exon_1;exon_3;exon_3	Island	0.00490164	0.999981	0.855193	0.855179	0.0464415	0.0468868
cg18815626_TC21		chr14	58201138		Shore	0.00490486	0.999981	-0.252946	-0.256002	-0.00871898	-0.00833392
cg12997627_TC21		chr16	85642686		Island	0.00490784	0.999981	0.290362	0.302107	0.024984	0.0249336
cg02888715_BC21		chr3	184629366		OpenSea	0.00490866	0.999981	0.446149	0.325754	0.0132402	0.0132794
cg09622211_TC21		chr7	47195437		OpenSea	0.0049093	0.999981	0.356629	0.313962	0.0206348	0.0206212
cg14607977_TC21		chr5	123496887		OpenSea	0.00491452	0.999981	0.310226	0.300902	0.0224808	0.0228413
cg26647524_BC21	KLHL40	chr3	42685320	TSS1500	Shore	0.00491468	0.999981	0.363179	0.349307	0.0354642	0.0353963
cg00417735_TC21		chr3	28028801		OpenSea	0.00491624	0.999981	0.488867	0.479979	0.03723	0.0375033
cg04523560_BC21		chr7	101825333		OpenSea	0.00491953	0.999981	0.378807	0.347518	0.0172947	0.0174649
cg08944241_TC21		chr6	149848099		OpenSea	0.00492576	0.999981	0.351797	0.348491	0.0249903	0.0250118
cg10245243_BC22	RAET1E;RAET1...	chr6	149889575	exon_3;exon_3;exon_4;exon_5;exon_5;exon_3;TSS1500	OpenSea	0.00492798	0.999981	-0.307085	-0.378506	-0.0116602	-0.0117425
cg19964927_BC21		chr13	27827619		OpenSea	0.00493663	0.999981	0.220913	0.24998	0.0187558	0.0187263
cg22924352_BC21		chr17	74031885		OpenSea	0.00494405	0.999981	-0.368647	-0.377477	-0.0179992	-0.0180937
cg07164606_TC21	MARCO	chr2	118941096	TSS1500	OpenSea	0.00494936	0.999981	0.287766	0.252335	0.0132791	0.0134609
cg00193021_TC21	SNCA	chr4	89836969	5UTR;exon_1;5UTR;exon_1;5UTR;exon_1;5UTR;exon_1;exon_1;exon_1;TSS1500	Island	0.00495368	0.999981	-0.31913	-0.36675	-0.0110899	-0.0110538
cg04072626_BC21		chr2	208075377		OpenSea	0.00495504	0.999981	0.321824	0.306489	0.0218444	0.0220498
cg10371598_BC21		chr2	87525451		OpenSea	0.00496106	0.999981	0.972916	1.17682	0.0818108	0.082501
cg03848030_TC21		chr14	69576617		Shore	0.00497383	0.999981	0.286011	0.246358	0.0283308	0.028291
cg10570544_TC21		chr12	54381405		Shelf	0.00498047	0.999981	0.361375	0.392711	0.0167739	0.0167789
cg23250871_BC21		chr4	138300022		OpenSea	0.00499089	0.999981	0.368094	0.417761	0.014615	0.014802
cg08000065_TC11	UNC5D	chr8	35235305	TSS200	Island	0.0049951	0.999981	0.449346	0.374788	0.0192881	0.0194476
cg11253785_TC21	HIF3A	chr19	46302860	TSS1500	Shore	0.00500063	0.999981	0.310084	0.284565	0.0151495	0.0152139
cg03366850_TC21	TRIL	chr7	28958979	TSS1500	Shore	0.00500071	0.999981	-0.325274	-0.295649	-0.0371952	-0.0371225
cg12389770_BC21		chr6	101399830		Shore	0.00500827	0.999981	0.232835	0.231704	0.0325692	0.0325011
cg04313474_TC21		chr6	169810836		OpenSea	0.00501128	0.999981	0.379065	0.406131	0.0144654	0.0147619
cg14992219_TC21		chr5	118629023		OpenSea	0.00501167	0.999981	0.347815	0.405422	0.0271493	0.0275913
cg03533073_TC21		chr14	22100412		OpenSea	0.00501296	0.999981	-0.436021	-0.411954	-0.0115975	-0.0119195
cg21123573_TC21	SIRT4	chr12	120302252	TSS200;TSS200	OpenSea	0.00501801	0.999981	-0.303978	-0.358123	-0.0294447	-0.0292539
cg21428626_TC21	MILR1	chr17	64465484	exon_6;exon_5;exon_5;exon_6	OpenSea	0.00501844	0.999981	0.232365	0.22606	0.0133924	0.0133827
cg24490545_TC21		chr22	22029495		OpenSea	0.00501995	0.999981	0.251	0.227577	0.0205576	0.0205106
cg19412808_BC21		chr1	69451077		OpenSea	0.00502255	0.999981	0.423854	0.43742	0.0408858	0.0409693
cg08786732_BC21		chr13	40191818		OpenSea	0.00502505	0.999981	0.278685	0.280108	0.0174093	0.0174007
cg13557373_BC21		chr1	203597939		OpenSea	0.00502578	0.999981	0.251489	0.186281	0.0156299	0.0156113
cg17473914_BC21	MAPT	chr17	45893783	TSS1500;TSS1500;TSS1500;TSS1500;TSS1500;TSS1500;TSS1500;TSS1500;TSS1500;TSS1500;TSS1500;TSS1500;TSS1500	Shore	0.00502897	0.999981	-0.313235	-0.354995	-0.0290757	-0.0291845
cg19269666_BC21	SPHKAP	chr2	228181874	TSS200;TSS200	Shore	0.00503	0.999981	0.378258	0.414087	0.0318619	0.0318248
cg13525276_BC21		chr14	80959668		OpenSea	0.00503289	0.999981	0.288884	0.316354	0.033198	0.0331159
cg12080886_BC21	PLAC4	chr21	41180024	exon_1	OpenSea	0.00503869	0.999981	0.298066	0.293075	0.0137981	0.0139905
cg01635310_TC21	KCNN1	chr19	17950663	TSS1500	Island	0.00505112	0.999981	0.484461	0.417709	0.0124444	0.0127329
cg21720175_TC21		chr16	79653769		OpenSea	0.00505239	0.999981	0.267721	0.286681	0.0421561	0.0420805
cg10454373_BC21		chr9	97896286		OpenSea	0.00505242	0.999981	0.320144	0.370879	0.0223289	0.0224163
cg02018010_BC21		chr17	78492574		OpenSea	0.00506312	0.999981	0.359531	0.323932	0.0170206	0.0170534
cg06957788_BC21		chr3	43301764		OpenSea	0.00506543	0.999981	0.254881	0.228819	0.0128431	0.0131291
cg24393949_BC21		chr17	8070371		OpenSea	0.00506867	0.999981	0.366718	0.337431	0.0129517	0.0130786
cg11284959_TC21		chr5	86909698		OpenSea	0.00508768	0.999981	0.358586	0.295252	0.0311437	0.0310851
cg10772263_BC21		chr10	71986898		OpenSea	0.00508971	0.999981	0.444077	0.504717	0.0270093	0.0269413
cg07248478_BC21		chr4	154367284		OpenSea	0.00509474	0.999981	0.354395	0.356375	0.00952258	0.00981698
cg02836987_BC21	LOC101927964	chr10	4051201	TSS1500	OpenSea	0.00510078	0.999981	-0.349187	-0.410983	-0.0471327	-0.0469369
cg13924207_BC21	ZNF76	chr6	35258854	TSS1500;TSS1500	Shore	0.00510901	0.999981	-0.318004	-0.311211	-0.0210421	-0.0210088
cg06933965_BC21	CMKLR1	chr12	108339217	5UTR;exon_1;5UTR;exon_1;5UTR;exon_1	OpenSea	0.0051109	0.999981	0.216374	0.215992	0.0310122	0.0309481
cg17258228_BC21	HBS1L	chr6	135055557	TSS1500;TSS1500;TSS1500;TSS1500	Shore	0.00512131	0.999981	-0.388308	-0.440894	-0.0152139	-0.0152775
cg02426376_BC21	MIR6068	chr1	63328316	TSS1500	Shore	0.00512279	0.999981	-0.374655	-0.499161	-0.0519628	-0.0525095
cg24301795_TC21		chr19	20238029		OpenSea	0.00512403	0.999981	-0.322469	-0.293197	-0.0187792	-0.0187455
cg26037781_BC21		chr8	126517255		OpenSea	0.00513558	0.999981	0.365374	0.345724	0.0137792	0.0141075
cg15269284_TC21		chr4	80366326		OpenSea	0.00513988	0.999981	0.261249	0.241838	0.019509	0.0197513
cg04430244_BC21		chr5	150670711		Shore	0.0051413	0.999981	0.226758	0.226127	0.0120417	0.0120083
cg09333580_BC21	BPIFB2	chr20	33018735	exon_9	OpenSea	0.00514683	0.999981	-0.257131	-0.329911	-0.0308058	-0.0307646
cg04694960_BC21		chr3	29519000		OpenSea	0.00515218	0.999981	0.354098	0.370242	0.0131913	0.013444
cg08541349_BC21		chr9	92379081		OpenSea	0.00515366	0.999981	-0.290388	-0.364268	-0.0178833	-0.0180105
cg16682329_TC21	COL22A1	chr8	138914050	TSS200	OpenSea	0.00516126	0.999981	0.358213	0.441855	0.0188932	0.0189855
cg23467008_BC11	ESR1	chr6	151807402	5UTR;exon_1;5UTR;exon_1;5UTR;exon_1;TSS1500;TSS1500	Shore	0.00516308	0.999981	-0.518709	-0.549772	-0.00954405	-0.00962778
cg05582756_BC21		chr2	135474096		OpenSea	0.00516574	0.999981	0.291096	0.352559	0.0287536	0.0286761
cg18600016_TC21		chr8	94760367		OpenSea	0.00516994	0.999981	0.227398	0.257921	0.0273222	0.0272476
cg01533968_BC21		chr1	162633735		OpenSea	0.00517113	0.999981	-0.280851	-0.290544	-0.00993325	-0.0100888
cg11882339_BC21		chr20	10309551		OpenSea	0.00517239	0.999981	0.260174	0.320612	0.0145658	0.0145949
cg15102743_TC21		chr19	14315590		OpenSea	0.00517635	0.999981	-0.26897	-0.28455	-0.0188902	-0.0191576
cg09779589_BC21		chr5	55134899		OpenSea	0.00517662	0.999981	-0.362566	-0.27715	-0.0199949	-0.0202653
cg13579374_BC21	ASPH;MIR4470	chr8	61714478	exon_1;5UTR;exon_1;5UTR;exon_1;5UTR;exon_1;5UTR;exon_1;5UTR;TSS1500	Island	0.0051795	0.999981	0.388178	0.453577	0.0136344	0.0138643
cg22274821_TC21		chr7	84073677		OpenSea	0.00518686	0.999981	0.27704	0.295358	0.0403796	0.0402586
cg05605680_BC21		chr3	141346403		OpenSea	0.00519369	0.999981	0.40462	0.413446	0.0186225	0.0188526
cg16141840_BC21		chr6	46010572		OpenSea	0.00519425	0.999981	0.256152	0.319335	0.0147628	0.015136
cg19584674_BC11	CBLN3;KHNYN	chr14	24429612	exon_1;5UTR;TSS1500;TSS1500	Shore	0.00521495	0.999981	0.507347	0.523956	0.0160153	0.0160073
cg19055178_BC21		chr2	98920503		OpenSea	0.00521514	0.999981	0.320191	0.333446	0.0189218	0.0192624
cg09716949_BC21		chr2	223819179		OpenSea	0.00522345	0.999981	0.269379	0.263058	0.0135898	0.0136458
cg22955778_BC21		chr6	27830778		Shore	0.00522665	0.999981	0.333815	0.441436	0.00795669	0.00811005
cg06538039_BC21		chr19	38270863		OpenSea	0.00523583	0.999981	0.279546	0.260906	0.0170952	0.0170635
cg02376178_TC21		chr19	1969989		Island	0.00523844	0.999981	-0.247198	-0.315905	-0.0132987	-0.0134446
cg02518555_BC21		chr1	87993064		OpenSea	0.00524108	0.999981	0.377002	0.360019	0.021062	0.0213018
cg19542606_TC21		chr11	125931624		OpenSea	0.00524483	0.999981	0.339089	0.401947	0.0145309	0.014772
cg04733101_BC21		chr8	117581130		OpenSea	0.00524864	0.999981	0.294881	0.296286	0.0146878	0.0148662
cg16924455_BC21		chr3	193783330		OpenSea	0.00524949	0.999981	0.283703	0.290056	0.0119064	0.0118894
cg11960334_TC21		chr4	66094873		OpenSea	0.00525034	0.999981	0.387272	0.357888	0.0215772	0.0218294
cg08544540_BC21	PRR5L	chr11	36294851	TSS1500	OpenSea	0.00525187	0.999981	-0.300384	-0.313459	-0.0101142	-0.0102582
cg24696190_TC21		chr2	85306966		OpenSea	0.00525611	0.999981	-0.335136	-0.401791	-0.0139111	-0.0140845
cg16304215_BC11		chr5	77632985		Shore	0.0052575	0.999981	-0.405782	-0.447874	-0.020373	-0.0205307
cg11695266_BC21	DNAJB6	chr7	157336472	TSS1500;TSS1500;TSS1500	Island	0.00526116	0.999981	-0.499469	-0.501854	-0.0240782	-0.0242813
cg06099975_BC21		chr4	133097214		OpenSea	0.00526472	0.999981	0.404523	0.443456	0.0296719	0.0295853
cg02458473_TC21		chr2	13608761		OpenSea	0.0052874	0.999981	0.372939	0.362728	0.029132	0.0287879
cg08961426_TC21		chr9	116198595		OpenSea	0.00529939	0.999981	0.220082	0.242736	0.009798	0.00981146
cg17244238_TC21		chr5	1728328		Shore	0.00530086	0.999981	0.26143	0.293012	0.01226	0.0126059
cg07717191_BC21		chr1	97421506		OpenSea	0.00530184	0.999981	0.31817	0.305863	0.0177487	0.0181775
cg16257763_TC21	PTPN9	chr15	75524291	exon_3	OpenSea	0.00530725	0.999981	0.64847	0.797663	0.0683919	0.06826
cg17778867_BC21	KRTAP10-8	chr21	44612109	exon_1	OpenSea	0.00531076	0.999981	0.291109	0.316829	0.0145727	0.0148792
cg12936121_TC21		chr6	10382505		Shore	0.00531996	0.999981	-0.492585	-0.48615	-0.0495169	-0.0494218
cg05660251_BC21		chr10	85649456		OpenSea	0.005322	0.999981	0.388538	0.392815	0.0242668	0.0246255
cg07401067_TC21		chr5	1725296		Island	0.0053339	0.999981	-0.464986	-0.625023	-0.0714086	-0.0713281
cg08993091_TC21	TRAP1	chr16	3672778	exon_9;exon_10	Shore	0.00534344	0.999981	-0.288886	-0.368531	-0.0135999	-0.0138083
cg05254683_TC21		chr13	91162273		OpenSea	0.00534547	0.999981	-0.292872	-0.348264	-0.03307	-0.0329764
cg11283152_TC21		chr10	60989453		OpenSea	0.00535667	0.999981	-0.863502	-0.916274	-0.089574	-0.0899009
cg20157841_TC21		chr12	6224010		OpenSea	0.00536186	0.999981	0.17628	0.182379	0.0153584	0.0152893
cg13916322_BC21	PLAAT3	chr11	63614256	exon_1;5UTR	Island	0.00536239	0.999981	0.492434	0.497095	0.0269164	0.0274687
cg09038770_BC21		chr3	122245683		OpenSea	0.00537445	0.999981	-0.328533	-0.365733	-0.0081052	-0.00823954
cg07019057_TC21		chr6	63352566		OpenSea	0.00537879	0.999981	-0.33671	-0.458699	-0.0478409	-0.047493
cg09692628_TC21		chr2	11708400		OpenSea	0.00538378	0.999981	0.363092	0.378117	0.0224785	0.0225218
cg25890679_TC11		chr18	79807100		Shore	0.00538383	0.999981	0.37587	0.38937	0.012111	0.0122594
cg07300857_TC21		chr2	165762584		OpenSea	0.00539009	0.999981	0.251709	0.29432	0.0172519	0.0169255
cg11619119_BC21		chr1	36576853		OpenSea	0.00539209	0.999981	0.405957	0.361524	0.0340262	0.0339556
cg06350097_BC11	FCGR2A	chr1	161505180	TSS1500;TSS1500;TSS1500;TSS1500	OpenSea	0.00539852	0.999981	0.359116	0.388783	0.0305533	0.030806
cg18316441_BC21		chr12	127711313		OpenSea	0.005405	0.999981	0.66597	0.766465	0.115715	0.115136
cg00729986_BC21	CSDE1	chr1	114719585	exon_18;exon_18;exon_19;exon_17;exon_16;exon_17	OpenSea	0.00540873	0.999981	0.21903	0.214253	0.0272814	0.0272294
cg17190680_BC21		chr12	3137455		OpenSea	0.00541041	0.999981	-0.762366	-0.760844	-0.0899724	-0.0897654
cg07048996_TC21		chr7	36157879		OpenSea	0.00541194	0.999981	0.325111	0.387897	0.0126015	0.0128637
cg19663246_TC21	PDE1C	chr7	32299483	TSS200;TSS200	Shore	0.00541581	0.999981	-0.493131	-0.663604	-0.0833494	-0.0829255
cg06261052_BC21	BEND7	chr10	13503875	TSS1500;TSS1500	OpenSea	0.00543705	0.999981	0.213705	0.204207	0.020495	0.0204486
cg20234205_TC21	NRXN2	chr11	64724683	TSS1500;TSS1500;TSS1500;TSS1500;TSS1500;TSS1500;TSS1500	Shore	0.00543716	0.999981	0.240512	0.263314	0.0140632	0.0141417
cg12503841_BC21		chr11	80309100		OpenSea	0.0054402	0.999981	0.290321	0.311646	0.0343016	0.0342073
cg26022717_TC21		chr7	41788884		OpenSea	0.00544174	0.999981	0.260883	0.310741	0.0118412	0.0121051
cg16809996_BC21		chr8	26360511		OpenSea	0.00544332	0.999981	0.300614	0.299866	0.0223952	0.021901
cg21594160_TC21	CPNE8	chr12	38906434	TSS1500	Shore	0.00544443	0.999981	0.427583	0.394756	0.00873052	0.00887694
cg17873048_TC21		chr17	48620338		Island	0.00544658	0.999981	0.313305	0.375327	0.0131393	0.0133936
cg10969241_TC21		chr10	130191270		Shore	0.00544819	0.999981	0.725379	0.607076	0.08477	0.084644
cg12349571_TC11		chr15	70072020		OpenSea	0.00544849	0.999981	-0.401289	-0.372368	-0.0122513	-0.0125375
cg01857475_TC11	EID3	chr12	104303415	TSS1500	Shore	0.00544909	0.999981	0.464652	0.393874	0.0235742	0.0239101
cg14104035_BC21		chr7	31694938		OpenSea	0.005453	0.999981	0.226856	0.195591	0.0224435	0.0223664
cg14071650_TC21		chr9	126617040		Shore	0.0054577	0.999981	-0.299748	-0.306977	-0.032289	-0.0322277
cg06690609_BC11		chr19	2723316		Island	0.00545831	0.999981	-0.230288	-0.259943	-0.0305204	-0.0304963
cg05477517_TC21		chr6	164110544		OpenSea	0.00546647	0.999981	0.286027	0.291987	0.0132786	0.0135833
cg27653595_BC21		chr8	1060174		OpenSea	0.00547576	0.999981	0.203098	0.212413	0.0125679	0.0125534
cg19738333_BC21	REEP4	chr8	22142110	TSS1500;TSS1500;TSS1500	Shore	0.00547882	0.999981	0.358491	0.295707	0.015711	0.0157226
cg13961503_TC11	RNF126P1	chr17	57045474	TSS200	Island	0.00549311	0.999981	-0.991075	-1.47987	-0.0621973	-0.0625773
cg26367077_BC21		chr16	21153635		OpenSea	0.00551023	0.999981	0.376729	0.361015	0.0448651	0.0448052
cg20623229_TC21	SOX4	chr6	21593356	TSS1500	Shore	0.00551296	0.999981	0.41465	0.436391	0.0282669	0.0284589
cg01195493_TC21		chr1	110513785		OpenSea	0.00551311	0.999981	0.304088	0.336951	0.0205386	0.0205154
cg10616767_TC21		chr6	110472831		Shelf	0.00552114	0.999981	0.285015	0.332569	0.0121295	0.0121891
cg15860631_BC21		chr1	45177614		OpenSea	0.00552448	0.999981	0.339998	0.31162	0.0236942	0.0240697
cg18686168_TC21		chr3	72679913		OpenSea	0.00553123	0.999981	0.28172	0.280214	0.0155613	0.0157315
cg01892564_TC21		chr1	208534286		OpenSea	0.00553287	0.999981	0.308698	0.330735	0.0181058	0.0180665
cg11314854_BC21		chr6	41255839		OpenSea	0.00553341	0.999981	0.179972	0.177281	0.0232763	0.0232212
cg21985530_BC21	LINC00620	chr3	13649720	TSS1500	OpenSea	0.00553828	0.999981	0.316262	0.434564	0.0219696	0.0224498
cg22580846_BC21		chr8	22567295		Shore	0.005542	0.999981	0.325273	0.359323	0.0352565	0.0351734
cg18861870_TC21		chr20	11269002		OpenSea	0.00554211	0.999981	0.294491	0.237764	0.0109686	0.011168
cg01878252_TC21		chr15	55739580		Shelf	0.00554448	0.999981	0.29723	0.276406	0.00602389	0.00611145
cg03369084_BC21		chr12	55129452		OpenSea	0.00555181	0.999981	0.963589	1.16082	0.147815	0.147299
cg17583529_BC21		chr12	49462501		OpenSea	0.00555313	0.999981	0.339484	0.389431	0.0163725	0.0164741
cg24635468_TC11	NT5E	chr6	85449964	TSS200;TSS200	Island	0.00555362	0.999981	0.571031	0.606352	0.0102067	0.0103466
cg03244063_BC21		chr2	102541033		OpenSea	0.00555573	0.999981	0.389085	0.38138	0.0113557	0.0115455
cg01388916_BC21		chr2	239921075		OpenSea	0.00555668	0.999981	0.480511	0.476676	0.0227292	0.0229268
cg06280757_BC21		chr15	60525748		OpenSea	0.00555851	0.999981	0.312981	0.280058	0.015113	0.0152882
cg14301932_BC11		chr2	236178139		Island	0.00555875	0.999981	0.271988	0.288936	0.0249856	0.0249525
cg00438286_TC21		chr11	108928483		OpenSea	0.00556903	0.999981	-0.292958	-0.279567	-0.014151	-0.0144131
cg18705728_TC21	MAPK13	chr6	36130197	TSS1500;TSS1500	Shore	0.0055744	0.999981	0.344876	0.341454	0.00936309	0.00949087
cg15509507_BC21		chr8	48121847		OpenSea	0.00557715	0.999981	0.336047	0.306709	0.0119309	0.0120836
cg11452679_BC21		chr1	104672268		OpenSea	0.00558558	0.999981	0.336735	0.298198	0.0353131	0.0352248
cg05366555_TC21		chr11	62426730		OpenSea	0.00559366	0.999981	0.365294	0.354933	0.0231563	0.0231555
cg23526367_BC21		chr18	48441028		OpenSea	0.00560083	0.999981	0.384732	0.387045	0.041797	0.0418329
cg19028804_TC21	MGAT4FP;TMEM...	chr1	203007216	exon_1;TSS1500;TSS1500;TSS200;TSS200;TSS200;TSS200;TSS200;TSS200;TSS1500;TSS200;TSS200;TSS200;TSS200;TSS200;TSS200;TSS200;TSS200;TSS200	Island	0.00560326	0.999981	0.492998	0.531909	0.0215596	0.0220696
cg24356321_TC11	ODR4;TPR	chr1	186375570	TSS1500;TSS1500;TSS1500;TSS1500	Island	0.00560333	0.999981	0.168361	0.17259	0.0142199	0.0142047
cg13999008_BC21		chr13	22113371		OpenSea	0.00560349	0.999981	0.288222	0.314175	0.0132297	0.0134817
cg26180191_BC11		chr7	3951703		OpenSea	0.00561411	0.999981	0.566208	0.495005	0.0108651	0.0110186
cg05947740_TC21	PHYHIP	chr8	22232265	TSS200;TSS200;TSS200;TSS200;TSS200	OpenSea	0.00562838	0.999981	0.275355	0.304771	0.0256817	0.0256498
cg06262957_TC21		chr17	33523537		OpenSea	0.00563015	0.999981	0.261338	0.278175	0.0211508	0.0211078
cg05786836_BC21		chr7	12549212		OpenSea	0.00563292	0.999981	-0.536307	-0.591058	-0.0322431	-0.0325469
cg15211333_TC21	SRPK2	chr7	105299278	TSS1500	Shelf	0.00563464	0.999981	-0.278226	-0.348653	-0.0188764	-0.0190044
cg05534225_BC21		chr1	9709619		OpenSea	0.00563464	0.999981	0.335008	0.354667	0.0243757	0.0246647
cg06146973_TC21		chr11	19398920		OpenSea	0.00564376	0.999981	0.320294	0.34998	0.0182083	0.0182102
cg01373059_BC21		chr17	32566707		OpenSea	0.0056443	0.999981	-0.391366	-0.38251	-0.0126217	-0.0123989
cg24036511_BC21		chr9	78954364		OpenSea	0.00564919	0.999981	0.489801	0.502022	0.0562246	0.0565203
cg14076544_TC21		chr9	107587865		OpenSea	0.00566203	0.999981	-0.261548	-0.349979	-0.038733	-0.0386951
cg13787982_BC11		chr19	20238117		OpenSea	0.00566594	0.999981	-0.418343	-0.414827	-0.00874072	-0.00886051
cg12723994_TC21	MROH7-TTC4;TTC4	chr1	54715590	exon_24;exon_24;exon_23;TSS1500;TSS1500	Shore	0.00566661	0.999981	0.302127	0.306001	0.0177003	0.0177277
cg00693599_TC21		chr9	136941871		Island	0.00566796	0.999981	0.314367	0.316074	0.0188351	0.0188808
cg14839934_TC21		chr2	95053296		OpenSea	0.00566865	0.999981	0.304367	0.305034	0.0186024	0.0187017
cg25457884_TC21		chr20	64164783		OpenSea	0.00568413	0.999981	0.563485	0.692919	0.0492923	0.0493584
cg18464802_BC21	LINC02136	chr16	71426517	TSS200	Shore	0.0056927	0.999981	-0.580284	-0.501349	-0.0366943	-0.0366381
cg11921260_BC21	LINC02169	chr16	54271049	TSS200	OpenSea	0.005694	0.999981	0.304019	0.280427	0.0173272	0.0173657
cg04354896_TC21	RAB17	chr2	237590634	5UTR;exon_1;exon_1	OpenSea	0.00569835	0.999981	0.211161	0.226342	0.0129492	0.0129238
cg17837500_BC21		chr22	50164576		Shore	0.00570025	0.999981	0.318363	0.323309	0.0123212	0.0123626
cg21615583_BC11	LOC100129175...	chr2	219001790	TSS1500;TSS200	Island	0.0057064	0.999981	0.299111	0.381843	0.00539475	0.0055131
cg06678300_BC21		chr11	129703102		OpenSea	0.00572267	0.999981	0.311038	0.346331	0.0145407	0.0147249
cg04102510_BC21		chr1	226663040		OpenSea	0.00573359	0.999981	-0.541333	-0.455442	-0.0463723	-0.0462917
cg00729370_TC21		chr8	46616035		Shore	0.00574291	0.999981	0.423159	0.495096	0.0405557	0.0406109
cg01586028_BC21		chr3	123800555		OpenSea	0.00575858	0.999981	0.251697	0.198135	0.0228365	0.0228059
cg00788892_TC21		chr8	59644228		OpenSea	0.00576104	0.999981	0.478194	0.440711	0.0308342	0.0311308
cg23760655_BC21		chr18	52935886		OpenSea	0.00578127	0.999981	0.662053	0.682794	0.0709083	0.0716306
cg04265295_BC21		chr22	29481862		Shore	0.00578362	0.999981	-0.249322	-0.212275	-0.0310613	-0.031009
cg06866993_BC21		chr3	182852373		OpenSea	0.00578434	0.999981	0.294863	0.290431	0.0119895	0.0116864
cg24525763_TC21		chr10	133261498		Island	0.00579175	0.999981	-0.314141	-0.268196	-0.013102	-0.0130812
cg07221605_TC21	MIR3189;GDF15	chr19	18385220	TSS1500;TSS1500	Shore	0.00579293	0.999981	0.206258	0.207217	0.0180963	0.0180491
cg13902153_TC21		chr9	89795068		OpenSea	0.0058011	0.999981	0.269684	0.3384	0.0279267	0.0278453
cg21025225_BC21		chr1	162885737		OpenSea	0.00580263	0.999981	0.289235	0.336858	0.00785201	0.00798899
cg19007101_BC21	MIR6833;AGPAT1	chr6	32179002	TSS1500;TSS1500	OpenSea	0.00580294	0.999981	-0.22697	-0.258161	-0.00817864	-0.0081709
cg02045009_BC21	PTK2	chr8	140719690	TSS1500;TSS1500;TSS1500;TSS1500	OpenSea	0.00580971	0.999981	0.301558	0.263248	0.0110438	0.0110232
cg17633576_TC22		chr12	16573855		OpenSea	0.00581697	0.999981	0.269673	0.258822	0.0426322	0.042543
cg14633455_TC11	ZFP37	chr9	113056878	TSS200;TSS200;TSS200	Island	0.00581699	0.999981	0.81294	1.05186	0.0198413	0.0201315
cg01095658_BC21		chr14	67569601		Shelf	0.00581927	0.999981	-0.534271	-0.552294	-0.062233	-0.0620654
cg05940854_BC21		chr3	186220141		OpenSea	0.00582114	0.999981	0.308563	0.321884	0.0122347	0.0124056
cg02721947_BC21		chr5	39719518		Shore	0.00582185	0.999981	0.324617	0.301934	0.0299225	0.0298727
cg19517470_TC21		chr6	98040966		OpenSea	0.00582548	0.999981	0.469297	0.430732	0.0461372	0.0460641
cg18661246_TC21	CHN1	chr2	174847261	exon_1;5UTR	OpenSea	0.0058305	0.999981	0.469127	0.520703	0.0775191	0.0773459
cg08128421_BC21		chr7	6290666		OpenSea	0.00584224	0.999981	0.224672	0.258807	0.0303582	0.0303066
cg01528151_BC21		chr1	161998941		OpenSea	0.00584252	0.999981	0.863842	0.790439	0.0603437	0.0602495
cg14324200_BC21	SAMD11;LOC10...	chr1	925937	exon_2;exon_2;5UTR;exon_2;TSS1500	Island	0.00584336	0.999981	0.260419	0.286033	0.0150563	0.015038
cg06621843_TC21		chr10	35433889		OpenSea	0.00584742	0.999981	0.364496	0.369559	0.0606158	0.0603161
cg05082817_TC21		chr9	130660509		Island	0.00586075	0.999981	0.298298	0.327571	0.0231667	0.0231272
cg16023527_BC21		chr11	11701187		OpenSea	0.00586569	0.999981	0.33128	0.342142	0.0164176	0.0165973
cg23069483_BC21		chr17	80892554		Shelf	0.00587544	0.999981	-0.364538	-0.358343	-0.0547355	-0.0546413
cg07671805_BC11		chr5	75611869		Island	0.00588867	0.999981	-0.884682	-1.15627	-0.0297816	-0.0300117
cg05791548_BC21		chr4	179112700		OpenSea	0.0058896	0.999981	-0.447818	-0.500151	-0.0804877	-0.0802215
cg25071794_BC21	GAPT	chr5	58495657	exon_3;3UTR;exon_3;3UTR;exon_3;3UTR;exon_3;3UTR	OpenSea	0.00589332	0.999567	0.896258	1.16632	0.0515758	0.0518129
cg02991376_BC21		chr1	170563560		OpenSea	0.00590519	0.999981	-0.290601	-0.314919	-0.0387042	-0.0385723
cg16751750_BC21		chr12	55058420		OpenSea	0.00591802	0.999981	0.292536	0.274387	0.0165458	0.0165182
cg03568775_TC21		chr13	48154977		OpenSea	0.00592259	0.999981	-0.301398	-0.365138	-0.0153315	-0.0156311
cg22578805_TC11		chr17	44127261		Shelf	0.00592585	0.999981	0.227059	0.23599	0.0294569	0.0293834
cg20867257_BC21		chr2	7133787		OpenSea	0.00593073	0.999981	0.277035	0.23343	0.0180965	0.0180557
cg07204470_TC21		chr4	148692845		OpenSea	0.00593481	0.999981	0.417926	0.51532	0.0345372	0.0348079
cg11213091_BC21		chr7	195475		Island	0.00593711	0.999981	0.333618	0.378933	0.0114535	0.0114413
cg17283407_BC11	DPYSL3	chr5	147509675	exon_1	Island	0.00594632	0.999981	0.480177	0.456133	0.0290974	0.0291427
cg26621817_TC21	PCDHB4	chr5	141121588	TSS1500	Shore	0.00594934	0.999981	0.421718	0.394837	0.0537019	0.0552825
cg21999071_BC21		chr5	14313161		OpenSea	0.00596536	0.999981	0.234239	0.278222	0.00643912	0.00636991
cg25438876_TC21		chr5	85815082		OpenSea	0.00596614	0.999981	0.385609	0.480251	0.0291022	0.0292526
cg15819914_BC21		chr1	155504371		OpenSea	0.00596812	0.999981	-0.456905	-0.467155	-0.0216784	-0.0219887
cg03292544_TC21		chr17	29008330		Shelf	0.0059705	0.999981	0.547837	0.551239	0.0770866	0.0768964
cg09436389_BC21		chr5	96835975		OpenSea	0.00597093	0.999981	-0.260327	-0.230858	-0.0272351	-0.027088
cg00689213_BC21	REG1CP	chr2	79139838	TSS1500	OpenSea	0.00598408	0.999981	-0.219685	-0.285786	-0.0472668	-0.0471127
cg12683641_BC21	KLK14	chr19	51083845	TSS1500;TSS1500	OpenSea	0.00598451	0.999981	0.268008	0.270413	0.0154329	0.0154101
cg22862520_BC21		chr6	130675327		OpenSea	0.00598655	0.999981	0.384571	0.358219	0.0287473	0.0294157
cg20185945_TC21	ZP4	chr1	237890691	exon_1;5UTR	OpenSea	0.00599075	0.999981	0.248335	0.272851	0.0188148	0.0187281
cg18454916_BC11	SBSPON	chr8	73093327	TSS200	Island	0.00599173	0.999981	0.477185	0.46062	0.0113905	0.0115305
cg16890428_BC11	FAM71E2;COX6B2	chr19	55355044	3UTR;exon_11;TSS1500;TSS1500;TSS1500;TSS1500	Shore	0.00599602	0.999981	0.409668	0.393051	0.00988204	0.0101023
cg00858899_TC21	CCND1	chr11	69640509	TSS1500	Island	0.00599941	0.999981	0.372146	0.378697	0.0185836	0.0188156
cg08283882_TC11		chr8	26043501		Island	0.00600125	0.999981	0.338526	0.316279	0.00718933	0.00726104
cg15338388_BC21		chr2	2185007		Shore	0.0060024	0.999981	0.304714	0.311745	0.0102487	0.0104361
cg20216572_TC21		chr15	33016794		OpenSea	0.00600269	0.999981	0.381496	0.417985	0.0229802	0.0230614
cg08160350_TC21		chr4	1002264		Island	0.00600499	0.999981	-0.374228	-0.437535	-0.020686	-0.0207673
cg10418812_BC11		chr7	1810693		OpenSea	0.00600868	0.999981	-0.229036	-0.310949	-0.0210274	-0.0210685
cg09971639_BC21	FYN	chr6	111759912	5UTR;exon_1;TSS1500	OpenSea	0.0060175	0.999567	0.248758	0.355466	0.0301177	0.0300638
cg17493489_TC21		chr7	146876196		OpenSea	0.00601842	0.999981	0.721897	0.871948	0.0570753	0.0571138
cg08245317_BC21		chr11	16611523		Shore	0.00602357	0.999981	-0.409705	-0.362861	-0.0413712	-0.0413155
cg10731149_BC21	CYBRD1	chr2	171522176	TSS1500;TSS1500;TSS200	Shore	0.0060264	0.999981	-0.484921	-0.461044	-0.0128658	-0.0131014
cg22922731_BC21		chr17	73902973		Shore	0.00602782	0.999981	-0.469951	-0.48509	-0.056277	-0.0561487
cg17163425_TC21		chr1	232628746		Shore	0.00602838	0.999981	-0.323714	-0.342764	-0.0248901	-0.0248657
cg04221833_TC21		chr17	661053		OpenSea	0.00603198	0.999981	-0.292309	-0.325394	-0.0073717	-0.00741966
cg16428857_BC21	WDR46	chr6	33280839	exon_11;exon_11	Shelf	0.00603396	0.999981	0.178397	0.193764	0.0122952	0.0122642
cg19030620_TC21		chr1	220748875		Shore	0.0060413	0.999981	-0.351689	-0.43603	-0.0387788	-0.0387437
cg06465913_BC21	TPPP2	chr14	21029162	TSS1500	Shelf	0.00605069	0.999981	0.287213	0.289603	0.0107987	0.0109057
cg23116255_BC21		chr17	82378925		Shelf	0.00605154	0.999981	0.312919	0.346099	0.0368056	0.0367357
cg00848156_BC21		chr12	124230315		OpenSea	0.00605312	0.999981	0.24814	0.215151	0.039272	0.0391876
cg13153466_TC21		chr11	123137791		OpenSea	0.00605765	0.999981	-0.449771	-0.574929	-0.0664747	-0.0663086
cg27070162_BC11		chr5	180170526		OpenSea	0.00606279	0.999981	-0.487605	-0.671926	-0.0387344	-0.0386691
cg19786066_BC21		chr5	60628709		OpenSea	0.00606849	0.999981	-0.32318	-0.330866	-0.0244632	-0.0244139
cg19655613_BC21		chr21	14403752		OpenSea	0.00606934	0.999981	0.418023	0.506598	0.0533755	0.0536676
cg22334059_BC11	RUNX1T1	chr8	92063333	TSS1500	OpenSea	0.00607264	0.999981	0.473119	0.445562	0.0180602	0.0181658
cg04804154_BC21		chr3	43020325		OpenSea	0.00608373	0.999981	0.351869	0.348679	0.0228921	0.0228645
cg03876949_BC21		chr2	181520220		OpenSea	0.00608993	0.999981	0.308301	0.35617	0.016613	0.0167401
cg12948139_BC21		chr18	5106596		OpenSea	0.00610457	0.999981	0.682548	0.749753	0.0797425	0.0797567
cg27400424_TC21		chr20	1874801		OpenSea	0.0061074	0.999981	0.384247	0.368457	0.0271453	0.0275775
cg20910519_BC21		chr9	127092351		OpenSea	0.00610958	0.999981	0.20375	0.184807	0.0216528	0.0215843
cg21497443_BC21		chr11	79237146		OpenSea	0.00611153	0.999981	0.361897	0.328351	0.017664	0.0180027
cg15990724_BC21	NR1H4	chr12	100473024	TSS1500;TSS1500;TSS1500;TSS1500;TSS1500	OpenSea	0.00611474	0.999981	0.307249	0.288461	0.019277	0.0192326
cg08336417_TC21	BEGAIN	chr14	100538911	exon_6;exon_7;exon_7;exon_7;exon_8;exon_8;exon_8;exon_7;exon_7;exon_7;exon_7;exon_7;exon_6;exon_6;exon_6;exon_6;exon_6;exon_6;exon_6;exon_5;exon_6;exon_7;exon_6;exon_6;exon_7;exon_8	Island	0.00611797	0.999981	0.61809	0.789665	0.0406755	0.039773
cg26557737_BC21		chr1	158493306		OpenSea	0.00612005	0.999981	0.319189	0.365911	0.0302182	0.0304867
cg17560283_TC21		chr11	57344090		OpenSea	0.00612382	0.999981	0.316754	0.388451	0.0160508	0.0163189
cg07185854_BC21		chr16	65037686		OpenSea	0.00612486	0.999981	0.29035	0.398949	0.0370999	0.0370231
cg07438711_BC21		chr7	39038787		OpenSea	0.0061284	0.999981	0.43515	0.394608	0.0278504	0.0280659
cg02946364_BC21	STYX	chr14	52774495	exon_12;3UTR;exon_11;3UTR	OpenSea	0.00614382	0.999981	0.19326	0.218298	0.00872204	0.00857562
cg25727025_TC21	LXN	chr3	158672543	exon_1;5UTR	OpenSea	0.00614764	0.999981	-0.394247	-0.437744	-0.0153142	-0.015296
cg22819767_BC21		chr10	11824911		Shore	0.00614783	0.999981	-0.267275	-0.255739	-0.0148855	-0.0149167
cg12735653_BC21		chr8	22629802		OpenSea	0.00615081	0.999981	0.241726	0.298829	0.00836389	0.00838141
cg23041447_BC21		chr13	22699127		Shelf	0.0061527	0.999981	0.270167	0.290831	0.0167187	0.0169902
cg10238108_BC21		chr8	102929503		OpenSea	0.00616047	0.999981	0.316041	0.341796	0.0165427	0.0167682
cg08058756_TC21		chr19	56322590		OpenSea	0.0061622	0.999981	0.210399	0.215118	0.0217562	0.0217249
cg22331093_TC21	SARS2	chr19	38915547	3UTR;exon_17;3UTR;exon_16	Shelf	0.00617454	0.999981	-0.35185	-0.416825	-0.0186178	-0.0185734
cg04109941_BC21	SDK1	chr7	4114100	exon_25	Island	0.00617801	0.999981	0.335505	0.31243	0.0136986	0.0139576
cg03048314_BC11	NBL1	chr1	19643843	5UTR;exon_1;TSS1500	Island	0.00618236	0.999981	0.466451	0.532013	0.0172574	0.0174611
cg23370306_BC11	LINC01237	chr2	241881334	TSS200	Island	0.00619225	0.999981	-1.70975	-2.20744	-0.0824906	-0.0826968
cg15396903_BC21		chr10	93079213		Shelf	0.00619253	0.999981	0.29559	0.284653	0.026901	0.0271529
cg25578410_BC21		chr6	34154985		Island	0.00619569	0.999981	0.300413	0.340659	0.0102594	0.0103617
cg15492379_BC21	PKP4-AS1	chr2	158735108	TSS200	OpenSea	0.00620138	0.999981	0.382698	0.384625	0.0185564	0.018656
cg21073859_BC21	LINC01237	chr2	241881411	exon_1	Island	0.00620189	0.999981	-0.777194	-1.00385	-0.0618063	-0.0617212
cg02730521_BC21		chr1	199855888		OpenSea	0.00620485	0.999981	0.302771	0.311294	0.0131334	0.013199
cg05140968_BC21		chr17	251239		Shore	0.00621257	0.999981	0.275491	0.296935	0.00717987	0.00728129
cg17638219_BC21		chr5	1239938		Shelf	0.00621629	0.999981	0.367531	0.432248	0.0288344	0.0287507
cg27014380_TC11		chr3	133674610		Island	0.00622356	0.999981	0.525012	0.536751	0.0141841	0.0144024
cg24359323_TC11	FGF3	chr11	69819604	TSS200	Island	0.00622538	0.999981	0.330181	0.458139	0.0104533	0.0106481
cg15555017_BC21		chr11	128586063		OpenSea	0.00623301	0.999981	0.445846	0.461883	0.0751601	0.0749262
cg23780966_TC11	LINC01833	chr2	44938936	exon_1;TSS200	Island	0.00623768	0.999981	0.519724	0.518654	0.0137219	0.013852
cg04546923_BC21		chr18	62624659		OpenSea	0.00623878	0.999981	0.18653	0.169108	0.0136302	0.0135996
cg01916217_BC21		chr8	120059534		OpenSea	0.00625541	0.999981	0.414931	0.429364	0.0122322	0.0123691
cg05052687_BC21		chr22	28424626		OpenSea	0.00625889	0.999981	0.288225	0.30004	0.01124	0.0114439
cg05795786_TC21	LRRC34;LRRIQ4	chr3	169812853	exon_1;5UTR;exon_1;5UTR;5UTR;exon_1;5UTR;exon_1;5UTR;exon_1;exon_1;5UTR;TSS200	Shore	0.006264	0.999981	-0.522719	-0.555227	-0.0216618	-0.0216557
cg26077729_TC21	LINC01191;LO...	chr2	113980111	exon_1;exon_1;exon_1;TSS200	Island	0.00627304	0.999981	0.582474	0.735573	0.0531074	0.0530379
cg15491131_TC11		chr13	24340186		Shore	0.0062754	0.999981	-0.785511	-0.907931	-0.0922937	-0.0920858
cg07949597_BC11	ZNF75A	chr16	3305079	TSS1500;TSS1500;TSS1500;TSS1500;TSS1500;TSS1500;TSS1500	Island	0.00627648	0.999981	0.257427	0.407902	0.0632055	0.0631182
cg13080538_TC21		chr5	177485264		OpenSea	0.00627776	0.999981	0.256306	0.31682	0.0218865	0.0218263
cg23644679_BC21		chr18	62357199		OpenSea	0.00628055	0.999981	0.708148	0.583993	0.0315682	0.0311242
cg01874672_TC21		chr4	1211168		Shore	0.00629484	0.999981	0.250897	0.246495	0.0342233	0.0341755
cg08125017_BC21		chr5	73591091		OpenSea	0.00629613	0.999981	0.319768	0.323747	0.0257814	0.026063
cg14582356_BC21	FFAR4	chr10	93566473	TSS200;TSS200	Island	0.0063093	0.999981	0.386247	0.389543	0.00816359	0.00825687
cg05967673_BC21		chr6	47686720		OpenSea	0.00631188	0.999981	0.276828	0.318262	0.0136407	0.0139481
cg19533386_BC21	CLCN1	chr7	143320773	exon_3;exon_3	OpenSea	0.00631384	0.999981	0.241361	0.296751	0.016491	0.0164617
cg19187012_TC21		chr1	184805672		OpenSea	0.00631738	0.999981	0.246012	0.287311	0.0227386	0.023264
cg10621924_TC11		chr7	39131470		OpenSea	0.0063285	0.999981	1.2195	1.46192	0.0754801	0.0757742
cg11795854_BC11		chr5	73303138		Island	0.0063351	0.999981	0.410478	0.475813	0.0197169	0.0200145
cg08830139_TC21	CD14	chr5	140634067	TSS1500;TSS1500;TSS1500;TSS1500	Shore	0.00633745	0.999981	-0.286305	-0.300283	-0.0295837	-0.0301385
cg10580056_TC11	ACTC1	chr15	34794727	exon_2	OpenSea	0.00633933	0.999981	0.491187	0.476858	0.082153	0.0820163
cg12757155_TC21		chr18	5628326		Island	0.006341	0.999981	-0.23784	-0.237717	-0.017188	-0.0171713
cg07544356_BC21		chr19	58205150		Shore	0.00635536	0.999981	0.242649	0.279429	0.0144973	0.0146996
cg27033655_TC21		chr14	105201171		OpenSea	0.00635706	0.999981	-0.296169	-0.326059	-0.0356197	-0.0355807
cg03553245_BC21	CLRN2	chr4	17514790	TSS1500	Shelf	0.00636589	0.999981	0.338549	0.412426	0.0093859	0.0094816
cg06732663_TC21		chr3	183311286		OpenSea	0.006366	0.999981	0.287662	0.358729	0.00839421	0.00850841
cg27342273_BC11	ECRG4	chr2	106065547	TSS200	Island	0.0063773	0.999981	0.370598	0.364928	0.0118328	0.0119695
cg16750106_TC21	MAPKAPK2	chr1	206731208	exon_7;exon_7	OpenSea	0.0063792	0.999981	1.26458	1.05386	0.0890522	0.0890216
cg23438182_TC21	SLC39A5	chr12	56228857	TSS1500	OpenSea	0.00637993	0.999981	0.241357	0.246782	0.0161169	0.0162224
cg07174613_BC21		chr4	144703767		OpenSea	0.00638417	0.999981	0.657135	0.568312	0.0273831	0.0274703
cg27614215_TC21		chr2	128494371		Shore	0.00638637	0.999981	0.273602	0.270094	0.0117469	0.0117568
cg22976238_TC11	NAV1	chr1	201648287	TSS1500	Island	0.00639073	0.999981	-0.362879	-0.328788	-0.00750041	-0.00760341
cg22514653_TC21		chr17	39960821		OpenSea	0.00639686	0.999981	0.21968	0.270397	0.019888	0.0198644
cg00061678_TC21		chr1	170807578		OpenSea	0.00640156	0.999981	0.325013	0.310486	0.0142859	0.0145225
cg26291425_TC21		chr22	36578574		OpenSea	0.00640164	0.999981	0.269385	0.28176	0.032533	0.0324848
cg17805547_TC21		chr3	180992430		Shelf	0.00640833	0.999981	0.228813	0.215258	0.0192378	0.0191973
cg07383268_TC21	NUDCD3	chr7	44491131	TSS1500	Shore	0.006412	0.999981	-0.560936	-0.64725	-0.0303067	-0.0302552
cg12192914_BC21		chr9	122838314		OpenSea	0.00642507	0.999981	0.318763	0.371573	0.0145359	0.0145957
cg15174851_TC21		chr10	69222735		OpenSea	0.00642569	0.999981	-0.492389	-0.619479	-0.0250691	-0.0250788
cg21938541_TC21		chr2	883877		OpenSea	0.00643309	0.999981	0.373635	0.462341	0.0447805	0.0447014
cg13919908_BC21		chr11	33372727		Shelf	0.00643546	0.999981	-0.330563	-0.327568	-0.0430362	-0.0428646
cg14399134_TC21		chr7	43246575		Shelf	0.00644076	0.999981	0.2466	0.222764	0.0128386	0.0128159
cg14758105_BC21		chr19	9092627		Shore	0.00645322	0.999981	0.403763	0.367071	0.0133617	0.0136126
cg03867377_BC21	EPHB3	chr3	184571357	exon_2	Shore	0.00645891	0.999981	1.03069	1.32602	0.123543	0.123319
cg15500672_BC21	ACTR1A	chr10	102488212	exon_4	OpenSea	0.00646354	0.999981	0.354682	0.365378	0.0112979	0.0115318
cg24124954_BC21	ATP6V1G2-DDX...	chr6	31540329	exon_4;exon_2;exon_2;exon_2	Shore	0.00646465	0.999981	0.371208	0.33112	0.0246191	0.0245335
cg26718242_TC21		chr10	72391649		OpenSea	0.00646887	0.999981	0.183869	0.184099	0.0194034	0.0193712
cg00551143_TC21	TRIL	chr7	28959244	TSS1500	Shore	0.00647164	0.999981	-0.286028	-0.337439	-0.01222	-0.012308
cg08389554_BC21		chr11	102588951		OpenSea	0.00647724	0.999981	0.243916	0.229466	0.0107451	0.0107368
cg23840643_BC21		chr4	70073863		OpenSea	0.00648703	0.999981	0.38342	0.351158	0.0327616	0.03276
cg04001520_TC21		chr5	167561038		OpenSea	0.00649033	0.999981	0.251662	0.25694	0.0197085	0.0195886
cg16786636_TC21		chr4	180350166		OpenSea	0.00649796	0.999981	0.331307	0.304595	0.0211284	0.0216053
cg00197109_TC21	PIK3CD	chr1	9691486	5UTR;exon_2;5UTR;exon_1;5UTR;exon_2	Shore	0.00649895	0.999981	-0.342753	-0.296792	-0.0176676	-0.0179713
cg22102865_TC21	ZNF398	chr7	149146975	TSS1500	Shore	0.0065035	0.999981	-0.430985	-0.608142	-0.0125864	-0.0127822
cg08671489_BC21		chr5	146427310		OpenSea	0.00650957	0.999981	0.330396	0.381069	0.0105616	0.0108345
cg07284347_BC21		chr3	8579092		OpenSea	0.00651377	0.999981	0.881216	1.12729	0.126338	0.126424
cg27246346_TC21	PPFIA2	chr12	81512297	5UTR;exon_1	OpenSea	0.00651458	0.999981	0.365207	0.471511	0.0538305	0.0536869
cg16467273_TC21		chr11	65113164		Shore	0.00652359	0.999981	-0.290751	-0.278783	-0.00859964	-0.00859485
cg19897071_BC11	UGT3A1	chr5	35991280	exon_1;5UTR	OpenSea	0.00652764	0.999981	0.301505	0.358958	0.0696854	0.0695815
cg27161585_BC21	TMCO6	chr5	140639097	TSS1500;TSS1500;TSS1500	Shore	0.00653832	0.999981	0.647343	0.640464	0.103389	0.102901
cg27011060_TC11	PAX6	chr11	31803678	5UTR;exon_1;5UTR;exon_2;exon_5;TSS200;TSS200;TSS200;TSS200;TSS200;TSS200	Shore	0.00654039	0.999981	0.443803	0.525407	0.00870869	0.00889241
cg01745599_BC21	DEFB126	chr20	141988	TSS1500	OpenSea	0.00657179	0.999981	0.633305	0.729534	0.0536944	0.0540551
cg09943716_TC21		chr20	56627180		Island	0.00657194	0.999981	-0.343902	-0.371277	-0.0165506	-0.0165153
cg12788108_TC21	C17orf64	chr17	60421939	TSS1500	Island	0.00659938	0.999981	0.509356	0.432508	0.0380659	0.0386047
cg03700449_TC11	ASCL1;PAH	chr12	102958548	exon_1;TSS200	Island	0.00660042	0.999981	0.302052	0.268297	0.0135919	0.0135922
cg19810536_TC21		chr1	207450189		Shelf	0.00660166	0.999981	0.192181	0.206833	0.0152194	0.0151677
cg06376951_BC21	MRC2	chr17	62677419	exon_12	Shelf	0.00661225	0.999981	0.26211	0.294328	0.0143949	0.0143659
cg18877667_TC21	DLX4	chr17	49973725	exon_2;exon_3	Shore	0.00661529	0.999981	-0.227235	-0.325055	-0.0368009	-0.0367367
cg27124512_TC21	TRIM72	chr16	31214029	TSS200	Shore	0.00661646	0.999981	-0.203322	-0.252525	-0.0366208	-0.0365593
cg22670128_TC21	UBE2J2	chr1	1274720	TSS1500;TSS1500;TSS1500;TSS1500	Shore	0.00661791	0.999981	0.223761	0.215064	0.0158715	0.0158326
cg08314370_BC21		chr17	29376185		OpenSea	0.00662134	0.999981	0.257223	0.258572	0.0123052	0.0125898
cg23918490_TC21		chr10	30864086		OpenSea	0.00662938	0.999981	0.324849	0.301959	0.0240893	0.0240342
cg18355533_BC21	MIR637	chr19	3961681	TSS200	Shore	0.00664634	0.999981	-0.293326	-0.325523	-0.0156166	-0.0159299
cg26666538_BC21		chr2	114263652		OpenSea	0.00664679	0.999981	0.338343	0.291812	0.0226712	0.0228286
cg14352094_BC21		chr9	131132100		OpenSea	0.00665609	0.999981	-0.240889	-0.28696	-0.012541	-0.0128084
cg08648138_TC21		chr1	91782175		OpenSea	0.00665915	0.999981	0.253438	0.26579	0.0100737	0.0102631
cg23755644_BC21	SCN4A	chr17	63973359	TSS1500	OpenSea	0.00666339	0.999981	0.253334	0.266403	0.0141189	0.0142163
cg00336475_BC21		chr15	72399156		OpenSea	0.00666623	0.999981	0.225878	0.21922	0.00748014	0.00765614
cg09490174_TC21	U2SURP	chr3	143000098	TSS1500;TSS1500;TSS1500;TSS1500	Shore	0.00666649	0.999981	-0.253248	-0.267928	-0.00886582	-0.00901777
cg16969872_BC21		chr13	79394189		OpenSea	0.0066685	0.999981	-0.311563	-0.369682	-0.0574398	-0.0573243
cg22255799_BC21	RUFY3	chr4	70733548	TSS1500;TSS1500	OpenSea	0.00667454	0.999981	-0.349966	-0.352584	-0.0337977	-0.0346228
cg25013571_TC21		chr8	37792773		Shelf	0.0066754	0.999981	0.608768	0.526986	0.0515274	0.0501841
cg10993458_BC11		chr4	186701517		OpenSea	0.00668616	0.999981	-0.474949	-0.453949	-0.0435752	-0.0437727
cg21618333_BC21	C2CD4A	chr15	62066940	TSS200	Shore	0.00669206	0.999981	-0.35156	-0.342707	-0.0106299	-0.0106124
cg11441533_TC21		chr12	63901583		OpenSea	0.00669681	0.999981	0.284004	0.276185	0.00714199	0.00732657
cg19836832_TC21		chr5	173662521		OpenSea	0.00670463	0.999981	0.350538	0.336487	0.0124354	0.012416
cg01602053_BC21		chr1	171817566		OpenSea	0.0067047	0.999981	0.318482	0.2987	0.0224376	0.0227442
cg19288362_BC21		chr20	32962956		OpenSea	0.00670479	0.999981	0.269266	0.271935	0.0192889	0.0192554
cg04946843_BC21	CEACAM21	chr19	41548210	TSS1500	OpenSea	0.00670593	0.999981	-0.306381	-0.337365	-0.0389638	-0.0391948
cg04134460_BC21		chr7	134283909		OpenSea	0.00670994	0.999981	0.262596	0.30687	0.00803261	0.00815626
cg24482293_BC21	RHOQ	chr2	46576099	exon_3	OpenSea	0.0067266	0.999981	-0.339623	-0.280138	-0.0411557	-0.0411367
cg18377161_BC11	LHX5	chr12	113472796	TSS1500	Island	0.00672805	0.999981	0.27704	0.308282	0.00589483	0.00598334
cg14429588_TC21		chr8	115468000		OpenSea	0.00672873	0.999981	0.42884	0.471447	0.0205131	0.0207372
cg21855983_BC21	ECSCR	chr5	139463622	TSS1500;TSS1500;TSS1500	OpenSea	0.00674105	0.999981	0.18391	0.219892	0.0181154	0.0183159
cg11630421_BC21		chr7	121313012		OpenSea	0.00674528	0.999981	0.363289	0.341767	0.0138101	0.0139588
cg08318899_BC21	SCARNA21	chr17	7905336	TSS1500	Shelf	0.00674655	0.999981	0.29898	0.331309	0.0158914	0.0160271
cg09872250_BC21		chr5	66814710		OpenSea	0.0067469	0.999981	-0.312066	-0.410097	-0.0208206	-0.0210913
cg25781210_TC21		chr5	143230576		OpenSea	0.00675135	0.999981	0.301321	0.270058	0.00935247	0.00950355
cg22500551_BC21		chr17	39107189		OpenSea	0.00675627	0.999981	0.338633	0.272483	0.0108585	0.0109678
cg09088282_BC21		chr13	114050939		Shore	0.00675714	0.999981	0.209431	0.256602	0.0135919	0.0135916
cg15677041_BC21	FGFR2	chr10	121483752	exon_17;exon_16;exon_14;exon_16;exon_14;exon_15;exon_15;exon_16;exon_16;exon_17;exon_17;exon_15;exon_16	OpenSea	0.00676814	0.999981	0.348857	0.313307	0.0273353	0.0272773
cg22309696_TC21		chr2	172096265		Island	0.00677083	0.999981	-0.335626	-0.328279	-0.0276567	-0.0275343
cg19276485_TC21		chr3	170656312		Shelf	0.00677852	0.999981	0.382176	0.350649	0.0334537	0.0338517
cg16337087_BC21		chr7	26917129		OpenSea	0.00678117	0.999981	-0.326431	-0.401428	-0.0405049	-0.0410009
cg00135166_BC21		chr2	162478806		OpenSea	0.00678387	0.999981	0.438239	0.424368	0.0346967	0.0347576
cg18281878_BC21		chr12	123892079		OpenSea	0.00679867	0.999981	0.323693	0.256814	0.012576	0.0126165
cg24700388_BC21		chr1	206040456		OpenSea	0.00680024	0.999981	0.33821	0.386064	0.0151997	0.0155217
cg09284102_TC21		chr16	66082926		OpenSea	0.00680084	0.999981	0.272857	0.307095	0.00971295	0.00980778
cg19805274_BC21	IGSF21	chr1	18362190	exon_5	Shelf	0.00680123	0.999981	0.516091	0.463986	0.0749355	0.074783
cg17529965_TC21	PSTPIP1	chr15	77035546	exon_12;exon_14;exon_14;exon_13;exon_10	Shelf	0.00681194	0.999981	-0.319943	-0.342818	-0.01617	-0.0161247
cg08522426_TC11		chr3	147356202		Shelf	0.0068158	0.999981	0.312954	0.366612	0.0115632	0.0118136
cg14968375_TC21	KCNK9	chr8	139612264	exon_3	OpenSea	0.00681844	0.999981	0.234973	0.220365	0.0126744	0.0126532
cg14030904_TC21	ZC3H12D	chr6	149485596	TSS1500	OpenSea	0.00682352	0.999981	-0.348943	-0.421583	-0.0584924	-0.0584282
cg22007486_BC21		chr2	118844636		Shore	0.00683244	0.999981	-0.369572	-0.34096	-0.0238086	-0.023767
cg14190422_BC21		chr11	76604724		OpenSea	0.00683331	0.999981	0.34398	0.316736	0.0131265	0.0134244
cg00780414_BC21		chr15	89389253		OpenSea	0.00683432	0.999981	-0.388851	-0.409166	-0.0262066	-0.0263926
cg23305936_BC21		chr5	35781546		OpenSea	0.0068353	0.999981	0.422316	0.376358	0.0347277	0.0351925
cg14446940_BC21	GLT6D1	chr9	135639787	TSS1500	OpenSea	0.00684386	0.999981	0.27765	0.263965	0.0133698	0.013507
cg23116016_BC21		chr4	144288314		OpenSea	0.00684559	0.999981	0.533765	0.607409	0.0403645	0.0403586
cg01017541_BC11		chr7	128136409		Shore	0.00685746	0.999981	-0.649316	-0.723097	-0.017045	-0.0171193
cg17273725_BC21	ATP5MC3	chr2	175177779	3UTR;exon_4;3UTR;exon_4;3UTR;exon_5	Shelf	0.00686001	0.999981	0.279085	0.378252	0.020432	0.0204173
cg10080356_TC21		chr17	76628993		OpenSea	0.0068616	0.999981	0.25578	0.294789	0.0148314	0.0147992
cg02589672_TC21	TEF	chr22	41367124	TSS1500	OpenSea	0.00688159	0.999981	-0.275405	-0.254341	-0.0135129	-0.0134854
cg07862488_TC21		chr14	60510336		Island	0.00688413	0.999981	-0.34481	-0.339612	-0.0301362	-0.0300938
cg14336691_BC21		chr9	130402258		OpenSea	0.00688884	0.999981	0.323454	0.291583	0.0231689	0.0231047
cg02795525_TC21		chr12	31449502		OpenSea	0.00689402	0.999981	0.278212	0.318364	0.0186052	0.0185158
cg15164335_BC21		chr5	1828310		OpenSea	0.00689708	0.999981	-0.794926	-0.840004	-0.0433323	-0.0434296
cg20942429_BC21		chr17	72337127		OpenSea	0.00689948	0.999981	0.55475	0.541691	0.0466629	0.0465495
cg27591012_TC21		chr18	48829671		OpenSea	0.0069047	0.999981	0.213893	0.206902	0.0144836	0.0144427
cg19430164_TC21		chr17	44053409		OpenSea	0.0069057	0.999981	0.316569	0.371673	0.0208696	0.0211492
cg09233651_TC11		chr12	114400762		Island	0.00690751	0.999981	0.427603	0.4037	0.0307608	0.0309217
cg04529207_BC21	IRAK2	chr3	10213318	exon_5	OpenSea	0.00691491	0.999981	-0.316502	-0.353302	-0.0146738	-0.0148876
cg10169194_TC21	TEF	chr22	41367249	TSS1500	OpenSea	0.00691656	0.999981	-0.30802	-0.287079	-0.0108935	-0.0109131
cg23391473_TC21		chr2	12770882		OpenSea	0.00692635	0.999981	0.356318	0.564447	0.0435668	0.0434589
cg05751839_TC21		chr4	7226541		OpenSea	0.00692821	0.999981	-0.52621	-0.640172	-0.0676162	-0.0674394
cg04155862_BC21	MGLL	chr3	127822329	exon_1;5UTR;exon_1;5UTR;5UTR;exon_1;exon_1;5UTR	Shore	0.00694386	0.999981	-0.299834	-0.320588	-0.00980531	-0.00979281
cg05781782_BC21		chr12	112556049		OpenSea	0.00695185	0.999981	0.212353	0.217625	0.023274	0.023233
cg16419526_TC21		chr18	63967060		Shelf	0.00695415	0.999981	0.231732	0.245026	0.0119677	0.0120973
cg12378925_BC21		chr20	4269818		OpenSea	0.00695624	0.999981	0.332158	0.308512	0.0171068	0.0172033
cg10302026_BC21	STRN4	chr19	46746257	exon_1;exon_1	Island	0.00696565	0.999981	-0.342024	-0.396741	-0.00767957	-0.00779762
cg12149325_BC21		chr18	1324698		OpenSea	0.00696775	0.999981	0.259304	0.283747	0.0112018	0.011406
cg14969437_BC21		chr10	42691486		OpenSea	0.00696898	0.999981	0.295406	0.328857	0.00995404	0.0101407
cg24758951_BC21		chr19	53059028		Shore	0.00697133	0.999981	-0.536952	-0.610023	-0.0692427	-0.069007
cg22618720_BC21	RBM38-AS1	chr20	57384493	exon_2	OpenSea	0.00698093	0.999981	0.320747	0.303237	0.0136377	0.0138812
cg20230419_BC21		chr2	130186598		Shelf	0.0069816	0.999981	0.253957	0.288814	0.00801444	0.00822178
cg20971650_TC21	WDR59	chr16	74985439	TSS1500;TSS1500;TSS1500	Shore	0.00698868	0.999981	0.308995	0.30457	0.0124763	0.0124678
cg14827481_BC21		chr10	132548385		Shore	0.00699222	0.999981	0.264534	0.258154	0.0202695	0.0202533
cg04532325_TC21	CASP14	chr19	15049368	TSS200	OpenSea	0.00699473	0.999981	0.322408	0.330161	0.025936	0.0258762
cg00164406_BC21	MAST4	chr5	66827962	TSS1500;TSS1500;TSS1500	OpenSea	0.0069958	0.999981	-0.260004	-0.253871	-0.0132777	-0.013355
cg07577934_TC21	PTPN7	chr1	202147409	3UTR;exon_10;3UTR;exon_10;3UTR;exon_9;3UTR;exon_10;3UTR;exon_9;exon_10;exon_9	Shelf	0.00699931	0.999981	0.190511	0.208302	0.0168511	0.0168101
cg11759745_TC21		chr11	105577553		OpenSea	0.00700391	0.999981	0.323471	0.316759	0.0136783	0.0138941
cg22408489_BC21		chr17	31220347		OpenSea	0.00702222	0.999981	-0.262078	-0.266746	-0.021686	-0.0216864
cg04620298_TC21		chr5	175809867		OpenSea	0.00702871	0.999981	0.445078	0.362433	0.0370889	0.0369289
cg12291523_BC11		chr7	21330791		OpenSea	0.00702885	0.999981	-0.301094	-0.280559	-0.00967038	-0.00969064
cg23919568_TC21	FAM32A	chr19	16185454	exon_1	Shore	0.00703081	0.999981	0.426806	0.321342	0.0132429	0.013275
cg07007544_TC21		chr5	151921664		Shelf	0.00703416	0.999981	0.272674	0.299674	0.0123265	0.0125075
cg10856301_BC21		chr7	32779002		OpenSea	0.00703605	0.999981	0.327042	0.257903	0.0253226	0.0252353
cg09803246_BC21		chr6	88619980		OpenSea	0.00703692	0.999981	0.249481	0.313357	0.00807127	0.00803909
cg07784042_BC21		chr2	67666816		OpenSea	0.00704217	0.999981	0.319504	0.316783	0.0242129	0.0241966
cg25925304_BC21		chr16	29817155		Shore	0.0070434	0.999981	0.338438	0.340976	0.0404571	0.0412893
cg02641296_TC11	C3orf14	chr3	62318844	TSS200;TSS200;TSS200;TSS200	Island	0.00705155	0.999981	0.377249	0.428964	0.0104247	0.01068
cg26210055_BC21		chr8	92509828		OpenSea	0.00705849	0.999981	0.252997	0.250912	0.0146825	0.0146669
cg15097640_BC21		chr10	80641505		OpenSea	0.00705941	0.999981	0.246619	0.25427	0.00820314	0.00816325
cg00720047_TC21		chr16	1136227		OpenSea	0.00706501	0.999981	0.508689	0.546783	0.0406953	0.0407728
cg01175791_BC21		chr8	133578773		OpenSea	0.00707037	0.999981	0.488372	0.365836	0.0380717	0.0380164
cg01467417_TC21	IL1RN	chr2	113116491	TSS1500;TSS1500;TSS1500;TSS1500	OpenSea	0.00707945	0.999981	-0.312603	-0.371585	-0.0124522	-0.0124768
cg07273003_BC21		chr11	16933869		OpenSea	0.0070805	0.999981	0.324651	0.322722	0.0216293	0.0216152
cg06442563_BC21		chr4	139857955		Shore	0.00708472	0.999981	0.365228	0.421695	0.014974	0.0151742
cg12096147_BC21		chr2	72022951		OpenSea	0.00708803	0.999981	0.69845	0.566071	0.0412756	0.0414711
cg09768396_BC21		chr6	83536449		OpenSea	0.00708981	0.999981	0.500132	0.450424	0.0374737	0.0373918
cg23891611_TC21		chr6	10250843		OpenSea	0.00709267	0.999981	0.40494	0.426453	0.0403621	0.0406998
cg24307229_TC21		chr6	32758849		Shelf	0.0070985	0.999981	0.24713	0.279189	0.015838	0.0160781
cg18314921_BC21		chr15	66328845		OpenSea	0.00710479	0.999981	0.290573	0.293847	0.0144269	0.0146468
cg03961332_BC11		chr12	132314967		OpenSea	0.00710497	0.999981	0.555347	0.526021	0.0188143	0.0189514
cg23667734_TC11		chr17	36641918		Island	0.0071091	0.999981	0.484013	0.505559	0.0309065	0.0309398
cg03847589_BC21		chr2	177148232		OpenSea	0.00711035	0.999981	-0.692816	-0.700336	-0.0213446	-0.0214689
cg19313774_BC21		chr14	26766070		OpenSea	0.0071228	0.999981	-0.457115	-0.55618	-0.0846087	-0.0845057
cg03311906_TC21	TMEM191B	chr22	18526538	TSS1500	Shore	0.00714048	0.999981	-1.76156	-1.72522	-0.22044	-0.219865
cg08090087_BC21		chr15	47274170		OpenSea	0.00714325	0.999981	0.721098	0.702923	0.0790465	0.0791743
cg04269193_BC21		chr14	45772373		OpenSea	0.00714561	0.999981	0.586871	0.703974	0.0902054	0.0900762
cg00266865_TC11	NIPSNAP1	chr22	29581960	TSS1500;TSS1500	Shore	0.00714989	0.999981	0.336916	0.371568	0.0412564	0.0416262
cg17629206_BC21		chr12	52954135		OpenSea	0.00715017	0.999981	0.217755	0.270342	0.0114979	0.0114333
cg18264932_BC21		chr7	120774663		OpenSea	0.00715037	0.999981	0.435218	0.493097	0.0373899	0.0373891
cg05529671_BC21	CPNE4	chr3	132037738	exon_1;5UTR;5UTR;exon_1	Shelf	0.00715218	0.999981	0.538989	0.646012	0.0611585	0.0615382
cg17551872_TC21	ZNF766	chr19	52269003	TSS1500	Shore	0.00715246	0.999981	-0.225991	-0.231511	-0.0201028	-0.0204055
cg05890143_TC21		chr3	182136084		OpenSea	0.00715385	0.999981	0.246033	0.246728	0.0145414	0.0147145
cg05433152_TC21		chr3	45258126		OpenSea	0.00715419	0.999981	0.275367	0.267292	0.0189175	0.01897
cg00639148_TC21		chr5	40895800		OpenSea	0.00715524	0.999981	0.168055	0.219235	0.0199919	0.0199302
cg23313126_BC21		chr2	161414378		Island	0.00715714	0.999981	-0.268027	-0.328415	-0.0124687	-0.0124459
cg08471449_BC21		chr2	133434905		OpenSea	0.0071611	0.999981	0.293693	0.27815	0.0240046	0.024223
cg11158729_TC21	CNNM4	chr2	96761290	exon_1	Island	0.00716682	0.999981	0.490929	0.538065	0.0215903	0.0217248
cg01060535_TC21		chr11	67115422		Shelf	0.00717107	0.999981	0.224661	0.189717	0.0480915	0.0478518
cg01482860_TC21		chr12	49342023		Island	0.00717424	0.999981	-0.229729	-0.228587	-0.0211687	-0.021105
cg13601048_TC21	GBA2	chr9	35749580	TSS1500;TSS1500	Shore	0.00717823	0.999981	0.294695	0.292241	0.0162742	0.0167221
cg11458629_BC21		chr3	52843610		OpenSea	0.00718691	0.999981	0.260153	0.242721	0.0244049	0.0243439
cg19634247_BC21	HOXC8	chr12	54009530	exon_1	Island	0.00719031	0.999981	-0.421771	-0.349988	-0.0134726	-0.0136715
cg02092206_TC21		chr4	74409057		OpenSea	0.0071959	0.999981	0.283745	0.307594	0.0106219	0.0107706
cg04013888_TC21	MPP4	chr2	201645308	exon_22	Shore	0.00719724	0.999981	0.360792	0.256091	0.0128737	0.0130904
cg02735230_TC21		chr2	43057096		OpenSea	0.00720175	0.999981	0.190625	0.18748	0.0207225	0.0206674
cg10691700_BC21		chr11	69413419		OpenSea	0.00720672	0.999981	0.370473	0.296342	0.0146444	0.0147031
cg12723425_TC21		chr11	729135		Shelf	0.00721169	0.999981	0.2657	0.250753	0.025575	0.0254865
cg22579027_TC21		chr17	44139087		Shelf	0.00721743	0.999981	0.323877	0.379754	0.0095233	0.00972722
cg25495396_TC21		chr6	39064304		OpenSea	0.00722261	0.999981	-0.279296	-0.343286	-0.0187324	-0.0189615
cg07178868_BC21		chr4	145320413		OpenSea	0.0072292	0.999981	0.382787	0.401632	0.0322684	0.0322237
cg07212543_TC21		chr13	112959423		OpenSea	0.00723222	0.999981	0.384503	0.401832	0.028034	0.0283266
cg16886306_TC21		chr14	76862771		OpenSea	0.00723276	0.999981	0.308791	0.358195	0.0138501	0.0138896
cg16072278_BC21		chr22	26646408		OpenSea	0.00724655	0.999981	-0.271899	-0.320357	-0.0106094	-0.0107664
cg15225532_TC11	KIAA1143;KIF15	chr3	44761592	exon_1;exon_1;TSS1500	Island	0.00724681	0.999981	0.585784	0.560244	0.0316452	0.0307255
cg16435790_TC21		chr11	63670657		Shore	0.00725408	0.999981	-0.239826	-0.232642	-0.0145004	-0.0140898
cg12566378_BC21		chr2	50786543		OpenSea	0.0072567	0.999981	0.385497	0.448741	0.0652726	0.0650152
cg23343066_BC21		chr8	123895957		OpenSea	0.0072593	0.999981	0.201517	0.214685	0.0187017	0.0186709
cg25010876_BC21		chr1	233179306		OpenSea	0.00726508	0.999981	0.226755	0.281395	0.00808978	0.00816636
cg23267987_BC21		chr1	119872239		OpenSea	0.00726661	0.999981	0.285656	0.292833	0.0195953	0.0196037
cg17974900_TC21		chr1	67609232		OpenSea	0.00727259	0.999981	0.266557	0.282163	0.0209988	0.020957
cg07597071_TC21		chr15	58346378		OpenSea	0.00727402	0.999981	0.282317	0.289035	0.00695002	0.00701859
cg12005153_TC21		chr13	41838022		OpenSea	0.00728894	0.999981	-0.289874	-0.249502	-0.0331097	-0.0329623
cg24601123_TC21		chr11	119634257		OpenSea	0.00728995	0.999981	0.285306	0.229294	0.0149371	0.0148816
cg20008096_TC21		chr14	103125337		Shore	0.00729509	0.999981	0.351499	0.314445	0.0163674	0.0166549
cg03982376_TC21	ZC3H12D	chr6	149485523	TSS1500	OpenSea	0.00729511	0.999981	-0.457793	-0.567262	-0.0788043	-0.0786957
cg08747963_BC21	ZNF300P1	chr5	150947300	TSS1500	Shore	0.00729535	0.999981	0.642639	0.702942	0.0833803	0.0831245
cg13757926_TC21		chr9	16571635		OpenSea	0.00729593	0.999981	0.276872	0.304057	0.00922367	0.00935887
cg09326566_BC21		chr13	27827637		OpenSea	0.00730235	0.999981	0.263262	0.298233	0.0406261	0.0405634
cg05280806_BC11		chr17	81392405		Shore	0.0073071	0.999981	-0.264671	-0.243039	-0.0309713	-0.0308932
cg15861806_BC21	TRAF3	chr14	102907708	exon_8;3UTR;exon_11;3UTR;exon_11;3UTR;exon_11;3UTR;exon_12;3UTR;exon_11;3UTR	Island	0.00731182	0.999981	-0.301467	-0.343951	-0.0128715	-0.0130041
cg04082730_TC21		chr6	134610755		OpenSea	0.00731256	0.999981	0.231449	0.26416	0.0266111	0.026488
cg27139156_TC21		chr10	123444785		OpenSea	0.00731293	0.999981	0.338748	0.345419	0.0349884	0.034936
cg01355753_TC21	SEPHS2	chr16	30446203	TSS1500	Shore	0.00731458	0.999981	-0.481037	-0.536315	-0.0495283	-0.0493449
cg03040566_TC21		chr2	11724674		OpenSea	0.00731782	0.999981	0.550812	0.66289	0.0286623	0.0286141
cg15144898_BC21		chr14	76490598		Shore	0.00732909	0.999981	0.234801	0.258926	0.0207073	0.0206438
cg09899868_TC11		chr16	49441704		OpenSea	0.00732973	0.999981	-0.483172	-0.493844	-0.0102103	-0.0102406
cg07902445_BC21		chr1	65180795		OpenSea	0.00733308	0.999981	0.214164	0.229844	0.00889302	0.00899195
cg01270998_BC21		chr2	222142024		OpenSea	0.00733388	0.999981	0.270719	0.270002	0.0179626	0.0181379
cg27313776_BC21		chr4	145887860		OpenSea	0.0073367	0.999981	0.191147	0.186532	0.0106133	0.0105924
cg07267689_TC21		chr7	121605357		OpenSea	0.00734801	0.999981	0.312504	0.31321	0.031267	0.0312667
cg16325628_BC21		chr13	112125585		OpenSea	0.00734955	0.999981	0.286845	0.306326	0.0135982	0.0138249
cg03017520_BC11	DSC3	chr18	31043124	TSS1500;TSS1500	Island	0.00735297	0.999981	0.392296	0.330375	0.0199189	0.0201609
cg04936535_TC21		chr15	101103877		OpenSea	0.00735396	0.999981	0.234692	0.215723	0.0348821	0.0347709
cg19898351_BC21		chr7	73922336		OpenSea	0.00735763	0.999981	0.266939	0.275648	0.0146272	0.0146983
cg01157493_BC21		chr8	143177869		OpenSea	0.00735947	0.999981	0.224725	0.21476	0.0137159	0.013699
cg20823662_BC21		chr18	75406919		OpenSea	0.00736034	0.999981	0.320808	0.375997	0.0176443	0.017897
cg18494507_BC21		chr7	28509281		OpenSea	0.00736739	0.999981	-0.331232	-0.359438	-0.0267685	-0.0266879
cg08771722_TC21		chr2	130246560		OpenSea	0.00736995	0.999981	-0.433249	-0.340828	-0.0157836	-0.0157658
cg14411969_BC21	GPD1	chr12	50106817	exon_5;exon_5	OpenSea	0.00737537	0.999981	0.212447	0.233624	0.0110345	0.0110074
cg16253663_BC11	C4orf50	chr4	5988863	exon_6;exon_5	OpenSea	0.00739175	0.999981	-0.549869	-0.502873	-0.0174015	-0.0175036
cg18413178_TC21		chr1	235829088		OpenSea	0.00740167	0.999981	0.229844	0.242594	0.039795	0.0395725
cg07590196_BC21	PRR14	chr16	30650352	TSS1500;TSS1500	Shore	0.00740237	0.999981	0.473306	0.480414	0.0150596	0.0154166
cg21900712_BC21		chr15	82166308		OpenSea	0.00741103	0.999981	-0.329082	-0.34823	-0.0211538	-0.0211373
cg17936013_BC21		chr15	98067479		OpenSea	0.00741693	0.999981	-0.326159	-0.327517	-0.0151538	-0.0152727
cg00682712_BC21		chr10	11492348		OpenSea	0.00742104	0.999981	0.264539	0.27197	0.0125861	0.0128457
cg01200963_TC21		chr1	111250189		OpenSea	0.00742223	0.999981	0.344895	0.472352	0.0140669	0.0143859
cg16498302_BC21	CHKB;CHKB-CPT1B	chr22	50580212	exon_7;exon_7	Shore	0.00742433	0.999981	0.19688	0.195192	0.012194	0.0121834
cg16087521_TC21	PDE1C	chr7	32299701	TSS1500;TSS1500	Shore	0.00742821	0.999981	-0.527497	-0.482063	-0.0632162	-0.0630437
cg05208306_BC21		chr12	3315394		OpenSea	0.00742878	0.999981	-0.269544	-0.344687	-0.0438961	-0.0438468
cg00411159_BC21		chr15	31131218		OpenSea	0.00743988	0.999981	-0.277974	-0.28056	-0.0142293	-0.0140039
cg23063236_TC21		chr3	79497655		OpenSea	0.00744259	0.999981	0.37028	0.354652	0.0459873	0.0456657
cg07501095_TC21	EVX1	chr7	27243296	5UTR;exon_1;5UTR;exon_1;exon_1	Island	0.00744789	0.999981	-0.307532	-0.334681	-0.0125772	-0.0125441
cg19732748_TC21		chr14	77023787		Shore	0.00746161	0.999981	0.612237	0.519352	0.0478125	0.0481652
cg00635950_TC21		chr12	30746269		OpenSea	0.00746181	0.999981	0.252225	0.26519	0.0235248	0.0236428
cg19757484_BC21		chr14	79707923		OpenSea	0.00746955	0.999981	0.29046	0.295451	0.0166392	0.016833
cg05088382_TC21		chr9	17005242		OpenSea	0.00747691	0.999981	-0.356771	-0.404446	-0.0728752	-0.0727402
cg19645950_BC21		chr14	69320009		OpenSea	0.00748093	0.999981	0.65127	0.845789	0.0396826	0.0396789
cg23033164_TC21		chr12	92516552		OpenSea	0.00748155	0.999981	-0.615312	-0.577415	-0.0606222	-0.0609879
cg00685116_BC21		chr12	64679852		OpenSea	0.00748292	0.999981	0.398591	0.442809	0.0403847	0.0402286
cg04663622_TC21		chr18	76491813		Island	0.00748462	0.999981	-0.442807	-0.493039	-0.0144846	-0.0144119
cg14242727_BC21		chr14	67856938		OpenSea	0.00749009	0.999981	0.301206	0.349586	0.0190872	0.019405
cg19313589_BC21		chr14	26731500		OpenSea	0.00749272	0.999981	0.322709	0.435118	0.0588725	0.0587252
cg02871960_BC21		chr6	11747092		OpenSea	0.00749282	0.999981	0.325185	0.361695	0.0115202	0.0117369
cg20884910_BC21		chr15	99385217		OpenSea	0.00749603	0.999981	0.517893	0.540189	0.0675407	0.0674213
cg10659908_BC21		chr12	109358342		OpenSea	0.00750341	0.999981	0.817846	0.806118	0.100059	0.0999636
cg12016063_BC21		chr13	109642678		OpenSea	0.00750432	0.999981	0.343922	0.34926	0.0099149	0.0100798
cg07086181_TC21		chr1	28882420		OpenSea	0.00751219	0.999981	-0.266075	-0.278118	-0.0101762	-0.0102225
cg26351104_BC21	TTC39A-AS1;T...	chr1	51330886	exon_3;TSS1500;TSS1500;TSS1500	Island	0.00751819	0.999981	-0.434403	-0.347164	-0.0167974	-0.0170925
cg04573707_BC21		chr3	13517042		OpenSea	0.00753074	0.999981	0.376228	0.400318	0.0136235	0.0137266
cg23479515_TC21	LINC02303	chr14	45716779	TSS1500;TSS1500	OpenSea	0.00754004	0.999981	0.424143	0.571505	0.0533118	0.0532097
cg15855209_BC21		chr12	124205590		OpenSea	0.00754022	0.999981	0.256523	0.268509	0.0243932	0.0238171
cg13832604_BC11		chr6	7141791		Shore	0.00754049	0.999981	0.477982	0.317603	0.046681	0.0467567
cg10474091_BC21		chr8	88088837		OpenSea	0.00754358	0.999981	0.332997	0.367927	0.0257062	0.0259188
cg00962903_TC21		chr3	169145240		Shore	0.00755442	0.999981	-0.276203	-0.29214	-0.0245594	-0.0245108
cg24151773_TC21		chr5	149285326		OpenSea	0.00756129	0.999981	0.227397	0.236246	0.0115693	0.0115538
cg17277939_TC21	BEST3	chr12	69699228	5UTR;exon_1;5UTR;exon_1;5UTR;exon_1;5UTR;exon_1;5UTR;exon_1	OpenSea	0.00756904	0.999981	0.383671	0.326946	0.0227037	0.0228328
cg14105330_TC21		chr9	110933880		OpenSea	0.00757342	0.999981	0.328563	0.437492	0.0101411	0.010442
cg22426329_BC21	ABCB5	chr7	20650134	exon_12;5UTR;exon_3;5UTR;exon_3;5UTR;exon_3	OpenSea	0.00757531	0.999981	0.247346	0.254966	0.0117597	0.0118156
cg16230143_BC21		chr2	157627876		Shore	0.00757619	0.999981	-0.387099	-0.320757	-0.00815333	-0.0081946
cg01804570_TC11		chr5	90559013		Island	0.00757695	0.999981	-0.28035	-0.365934	-0.00768428	-0.00780095
cg13630962_BC11	IER3	chr6	30744903	TSS1500	Shore	0.00758517	0.999981	-0.432272	-0.451797	-0.05284	-0.0526824
cg12300368_TC21		chr5	109887909		Shelf	0.00758843	0.999981	0.350195	0.311274	0.0115752	0.011775
cg02640497_TC21		chr8	1163811		Island	0.00759472	0.999981	-1.00614	-1.05051	-0.0746958	-0.0745519
cg19686089_TC21		chr2	18413824		OpenSea	0.00760473	0.999981	0.44733	0.390585	0.0195858	0.0198821
cg15067291_BC21		chr13	66544409		OpenSea	0.00760993	0.999981	0.260819	0.293685	0.017126	0.0175266
cg10591385_BC21		chr6	168050231		Shore	0.00760998	0.999981	0.299951	0.319753	0.015976	0.0160278
cg27041566_TC21		chr3	150288015		OpenSea	0.00761941	0.999981	0.259023	0.312446	0.0184916	0.018261
cg05915866_TC21		chr16	73056939		Shore	0.00763003	0.999981	-0.382525	-0.407442	-0.0628735	-0.0626474
cg16492833_BC21	UQCC2	chr6	33711998	TSS1500	Shore	0.00763174	0.999981	-0.382564	-0.47938	-0.0242663	-0.0246112
cg08996506_TC21		chr16	15977011		OpenSea	0.00763314	0.999981	0.308977	0.358621	0.020616	0.0209088
cg08707541_BC21	SPATA16	chr3	173142390	TSS1500	OpenSea	0.00764044	0.999981	0.373579	0.403677	0.0318978	0.0320919
cg14473243_TC11	BRD8;KIF20A	chr5	138178623	exon_1;5UTR;5UTR;exon_1;5UTR;exon_1;5UTR;exon_1;exon_1;5UTR;exon_1;5UTR;TSS1500	Shore	0.00764214	0.999981	-0.254025	-0.29294	-0.0106341	-0.0108236
cg24598087_BC21		chr20	24471455		Shore	0.00764857	0.999981	0.447346	0.521178	0.0224901	0.0226541
cg00852773_BC21		chr16	66942434		OpenSea	0.00766197	0.999981	0.25664	0.263387	0.0187752	0.0187514
cg27396259_BC21		chr3	12135230		OpenSea	0.00766438	0.999981	0.405633	0.382348	0.0390572	0.0395097
cg00113981_TC21		chr7	141184004		OpenSea	0.00766898	0.999981	0.292728	0.356317	0.0167682	0.0169949
cg02328326_TC21		chr15	67746592		OpenSea	0.00767329	0.999981	0.512883	0.43756	0.064782	0.0649742
cg06300870_BC21		chr4	87544143		OpenSea	0.00767513	0.999981	0.356806	0.352453	0.0429801	0.0428441
cg00545012_BC21		chr18	24561002		OpenSea	0.00767665	0.999981	0.264461	0.25408	0.00876082	0.00883503
cg15337199_TC21		chr7	5483945		Shore	0.00768498	0.999981	0.294096	0.332796	0.0334182	0.0334576
cg17449964_BC21		chr7	127667400		OpenSea	0.00769723	0.999981	0.297683	0.233338	0.00989275	0.00993502
cg23607732_TC21		chr18	58180909		OpenSea	0.00770499	0.999981	0.367477	0.462635	0.0147685	0.0150635
cg09366265_BC21		chr17	42706929		OpenSea	0.00771159	0.999981	0.523139	0.638718	0.0403432	0.0403002
cg17140940_BC21		chr5	20833278		OpenSea	0.00771175	0.999981	0.314467	0.296527	0.025168	0.0251835
cg08549335_TC21		chr7	30348338		OpenSea	0.00771479	0.999981	-0.449439	-0.472179	-0.0713766	-0.0710836
cg17316240_TC21		chr12	14366519		OpenSea	0.0077243	0.999981	-0.452405	-0.593564	-0.0217724	-0.0223157
cg23141914_BC21	ALDH1L1	chr3	126181981	TSS1500;TSS1500;TSS1500;TSS1500	Shore	0.00773028	0.999981	0.485042	0.57138	0.0245076	0.0244982
cg02073558_BC21	ZNF501	chr3	44729481	TSS200;TSS200	Island	0.00773404	0.999981	0.739257	0.707198	0.0732939	0.0729011
cg23937076_TC21	PTPRT	chr20	42161530	exon_17;exon_17;exon_17;exon_17;exon_18	OpenSea	0.00773447	0.999981	0.395581	0.322845	0.0445618	0.0444782
cg22840234_BC21		chr10	90453632		OpenSea	0.00773687	0.999981	0.249122	0.261354	0.017876	0.0178458
cg15209756_TC21		chr10	71854130		Shelf	0.00773816	0.999981	0.2401	0.240452	0.0143808	0.0143477
cg06891455_BC21	KRAS	chr12	25252383	TSS1500;TSS1500;TSS1500;TSS1500	Shore	0.0077434	0.999981	0.228984	0.252508	0.0113016	0.0113061
cg07749927_TC21		chr5	18314467		OpenSea	0.00775218	0.999981	-0.21326	-0.20767	-0.00716903	-0.00700437
cg06410104_BC21		chr8	115114777		OpenSea	0.00775355	0.999981	0.272783	0.3544	0.016746	0.0168364
cg05396436_TC21		chr18	48181471		OpenSea	0.00775481	0.999981	0.36391	0.436874	0.0226007	0.0225757
cg17523213_BC21		chr11	88434417		OpenSea	0.00775557	0.999981	0.497487	0.550405	0.0264991	0.0264618
cg27599091_BC21		chr14	20930021		OpenSea	0.00775927	0.999981	-0.342046	-0.440743	-0.0317878	-0.0318592
cg03489729_BC21	CYB5RL	chr1	54173523	3UTR;exon_8;3UTR;exon_6;3UTR;exon_7	OpenSea	0.0077651	0.999981	-0.252423	-0.263678	-0.0229501	-0.0229351
cg25883833_TC21		chr21	41069117		OpenSea	0.0077859	0.999981	-0.37794	-0.459481	-0.0113544	-0.0114608
cg26202181_BC21		chr8	41541772		OpenSea	0.00779031	0.999981	0.228226	0.197047	0.0185104	0.0184864
cg15255263_TC21		chr7	101931136		OpenSea	0.00780602	0.999981	0.303762	0.263831	0.0197496	0.0201858
cg08133641_TC21	TMEM190	chr19	55376714	TSS200	Shore	0.00780849	0.999981	-0.248646	-0.272877	-0.0313907	-0.0313638
cg16322397_BC21	ADPRHL1	chr13	113422718	3UTR;exon_7;3UTR;exon_7	OpenSea	0.00781457	0.999981	0.291058	0.272609	0.00706667	0.00720644
cg10929387_TC21	ITIH4	chr3	52830643	exon_1;5UTR;exon_1;5UTR	OpenSea	0.00782139	0.999981	0.34071	0.408869	0.0224726	0.0224865
cg19511929_BC21		chr10	67042928		OpenSea	0.00782707	0.999981	0.430076	0.349415	0.0258335	0.0258613
cg07620544_TC21	TRIM72	chr16	31214036	TSS200	Shore	0.00782829	0.999981	-0.225827	-0.281157	-0.0282863	-0.0282208
cg14011735_TC21		chr9	98848740		OpenSea	0.00782956	0.999981	0.379129	0.438711	0.0103121	0.0104147
cg10233656_BC21		chr6	148876828		Shore	0.00783565	0.999981	0.336616	0.317414	0.0165719	0.0167891
cg15340172_BC21		chr7	18899473		OpenSea	0.00784514	0.999981	0.374259	0.373524	0.0208558	0.0213802
cg05058748_BC21		chr2	234994898		OpenSea	0.00784624	0.999981	-0.497436	-0.546262	-0.0651657	-0.0649807
cg06735626_BC21		chr20	50690343		OpenSea	0.00784669	0.999981	-0.206113	-0.249573	-0.0349953	-0.0349247
cg16005538_BC21		chr11	9661312		Shelf	0.00784731	0.999981	-0.295704	-0.316634	-0.0180621	-0.0181483
cg08259796_BC21	MMUT	chr6	49464152	TSS1500	Shore	0.00784994	0.999981	-0.753225	-0.818015	-0.100222	-0.100576
cg14067109_BC21	LINC01505	chr9	106615914	TSS200	OpenSea	0.0078617	0.999981	0.318449	0.333134	0.0146055	0.0147847
cg23292767_TC21		chr8	37601878		OpenSea	0.0078627	0.999981	0.290975	0.28673	0.0206415	0.0205834
cg05976803_TC21		chr3	190358068		OpenSea	0.00786698	0.999981	0.278563	0.265119	0.00844672	0.00833525
cg22311344_TC21		chr13	66139427		OpenSea	0.00786992	0.999981	1.07776	1.28178	0.0796385	0.0794038
cg07169009_TC21		chr20	1627273		OpenSea	0.00787204	0.999981	0.28394	0.345217	0.0130988	0.0133914
cg04750002_BC21	TRANK1	chr3	36946101	TSS1500;TSS1500	Shore	0.00787225	0.999981	0.319576	0.419006	0.009652	0.00988167
cg17460447_BC11	EVC	chr4	5711210	5UTR;exon_1;5UTR;exon_1;5UTR;exon_1	Island	0.00788339	0.999981	0.308437	0.368099	0.00607714	0.00616606
cg25309051_TC21		chr16	47723639		OpenSea	0.00788541	0.999981	0.238761	0.24221	0.0108026	0.0108546
cg17279092_TC11		chr12	10312667		OpenSea	0.00788605	0.999981	0.338422	0.27237	0.00884019	0.00901515
cg13002097_BC21		chr8	113889021		OpenSea	0.00788613	0.999981	0.358913	0.377203	0.0244927	0.0240628
cg23011500_BC21		chr2	67039207		OpenSea	0.00788971	0.999981	0.344569	0.330003	0.0212499	0.0215185
cg05207932_BC21		chr8	123667040		OpenSea	0.00789063	0.999981	0.276564	0.258994	0.0139247	0.0139
cg26069490_BC11		chr22	20029498		OpenSea	0.00789626	0.999981	-0.369742	-0.387683	-0.0368126	-0.0367604
cg12285709_TC11		chr14	102509327		Island	0.00789924	0.999981	0.584147	0.590921	0.00842885	0.00854884
cg00434575_TC21		chr8	66986482		OpenSea	0.00790521	0.999981	0.307997	0.258856	0.0131507	0.013174
cg16166011_TC21	ADD2	chr2	70768889	TSS1500;TSS1500;TSS1500;TSS1500;TSS1500	Shore	0.00790687	0.999981	-0.486863	-0.525074	-0.0224399	-0.0227018
cg21204639_BC21		chr14	68723967		OpenSea	0.007908	0.999981	-0.246611	-0.28882	-0.00860008	-0.00867701
cg23175708_BC21		chr18	3689113		OpenSea	0.00791393	0.999981	0.361771	0.322545	0.0246814	0.0246932
cg21433059_TC21		chr2	60275773		OpenSea	0.00791927	0.999981	0.252104	0.272061	0.00800901	0.0081467
cg14035550_TC11	ATP6V1C2	chr2	10721295	TSS1500;TSS1500	Island	0.00791931	0.999981	0.368243	0.483316	0.0177626	0.018046
cg08218944_BC21		chr8	48819109		OpenSea	0.00793757	0.999981	0.285367	0.303719	0.0133557	0.0135875
cg03570978_BC21	FERD3L	chr7	19145463	TSS200	Shore	0.00793958	0.999981	0.25225	0.213455	0.0271805	0.0271347
cg14551991_TC21		chr2	5485089		OpenSea	0.00794399	0.999981	0.275053	0.288918	0.0182325	0.0182173
cg22435764_TC21		chr1	22966705		OpenSea	0.00794676	0.999981	0.402639	0.472092	0.0443029	0.0441712
cg18700428_TC21		chr16	3193304		Island	0.00795758	0.999981	-0.345283	-0.410899	-0.0387708	-0.0387137
cg11900294_BC21		chr12	49784346		OpenSea	0.00795876	0.999981	-0.193964	-0.207093	-0.0297259	-0.0296965
cg24970327_BC21	SLC13A5	chr17	6713325	exon_1;exon_1;exon_1;exon_1	Island	0.00796711	0.999981	0.412719	0.430232	0.0290613	0.0292222
cg01252455_TC21		chr5	175867904		Shelf	0.00797413	0.999981	0.402868	0.45281	0.0494157	0.0493142
cg13342026_BC21	RNLS	chr10	88314615	exon_6;exon_6	OpenSea	0.00797521	0.999981	0.287244	0.275618	0.0124605	0.0126526
cg02414231_BC21		chr2	47009416		OpenSea	0.00797571	0.999981	0.288545	0.282445	0.0101047	0.0102773
cg02990705_BC21		chr13	42806771		OpenSea	0.00797967	0.999981	0.411988	0.324819	0.0237628	0.0237098
cg22392181_BC21		chr9	12680457		OpenSea	0.00798068	0.999981	0.368423	0.435148	0.021874	0.0221652
cg08477822_TC21		chr5	80953886		OpenSea	0.00798421	0.999981	0.260535	0.268915	0.0335995	0.0335235
cg03502601_TC21		chr17	80891573		Shore	0.00798771	0.999981	-0.36793	-0.394381	-0.0583632	-0.0582814
cg08219064_BC21		chr11	111715214		OpenSea	0.00799043	0.999981	-0.326775	-0.41292	-0.0306299	-0.0307388
cg00586058_BC21		chr1	17736610		OpenSea	0.00799474	0.999981	0.377694	0.351042	0.0424931	0.0422571
cg02291561_TC21		chr16	90081980		Shore	0.00799865	0.999981	-0.50635	-0.606205	-0.0194573	-0.0195967
cg05609780_BC21	NR1D2	chr3	23959680	exon_4;exon_4;exon_4	OpenSea	0.008009	0.999981	-0.225436	-0.255555	-0.0203962	-0.0207753
cg14634794_BC21		chr17	73156192		OpenSea	0.00801048	0.999981	-0.217608	-0.274463	-0.0245585	-0.0245048
cg00500604_BC21		chr1	29354653		OpenSea	0.00801675	0.999981	-0.412482	-0.492059	-0.0726013	-0.0723392
cg18759359_TC21	KCNQ1OT1	chr11	2679705	exon_1	OpenSea	0.00802093	0.999981	0.254582	0.241229	0.0104374	0.0106836
cg08105228_TC21		chr16	49158281		OpenSea	0.00802227	0.999981	0.555713	0.734776	0.0686562	0.0684139
cg03426684_BC21		chr22	43826949		OpenSea	0.00802674	0.999981	0.464086	0.462168	0.0221564	0.0224963
cg20785098_BC21		chr17	77610934		OpenSea	0.00803475	0.999981	-0.725833	-0.75171	-0.0614175	-0.0614184
cg18639788_TC21		chr3	138463374		OpenSea	0.0080376	0.999981	0.279867	0.277875	0.0128787	0.0132135
cg01823329_TC21		chr1	202155016		OpenSea	0.00805141	0.999981	-0.391961	-0.438965	-0.0592858	-0.0590536
cg02675537_BC21		chr2	36597603		Shore	0.00805395	0.999981	0.462594	0.44689	0.00737628	0.00752
cg03402432_TC21	CACNA2D2	chr3	50504121	5UTR;exon_1;TSS1500;TSS1500;TSS1500	Shore	0.00805923	0.999981	-0.189509	-0.213287	-0.0250534	-0.0250218
cg09068809_TC21		chr5	52151259		OpenSea	0.00806018	0.999981	0.279561	0.363149	0.0204235	0.020724
cg04798533_BC21		chr18	23488136		OpenSea	0.0080795	0.999981	-0.348981	-0.331079	-0.0237183	-0.0236773
cg09309711_BC21		chr19	17211852		Island	0.0080827	0.999981	0.263625	0.311485	0.00903536	0.00921557
cg04007843_BC21		chr7	134089528		OpenSea	0.00808443	0.999981	0.357644	0.305344	0.0243496	0.0242774
cg24020391_BC21		chr19	6272514		Shore	0.00809308	0.999981	0.217329	0.225255	0.0124341	0.012494
cg06159603_BC11	CADPS2	chr7	122886782	TSS1500;TSS1500;TSS1500;TSS1500;TSS1500;TSS1500;TSS1500;TSS1500;TSS1500;TSS1500;TSS1500;TSS1500;TSS1500;TSS1500;TSS1500	Island	0.00809403	0.999981	0.276691	0.292277	0.00870559	0.00881362
cg23693897_TC21	CREB3L2-AS1	chr7	137952471	TSS1500	OpenSea	0.00809458	0.999981	0.215578	0.216914	0.0150604	0.0150152
cg23499543_BC21	SIAE	chr11	124674703	TSS1500	Shore	0.00810416	0.999981	-0.259014	-0.227805	-0.0303544	-0.0300997
cg00080125_BC21	LINC02875	chr17	61413252	exon_1	Shore	0.00811174	0.999981	-0.265096	-0.365954	-0.040932	-0.040854
cg22259448_BC21		chr21	39853262		OpenSea	0.00811606	0.999981	0.273382	0.28486	0.0112124	0.0112031
cg14931118_BC21		chr2	212364232		OpenSea	0.0081186	0.999981	0.486475	0.408653	0.0563213	0.0564417
cg09831491_BC21	ZNF197;ZNF66...	chr3	44648229	exon_6;3UTR;exon_6;3UTR;exon_7;exon_7;3UTR;exon_7;3UTR;exon_8;TSS1500;exon_6;3UTR;exon_7;3UTR;exon_5;3UTR;exon_6;3UTR;exon_7;3UTR;exon_7;3UTR;exon_8	Shore	0.00812409	0.999981	-0.31563	-0.355375	-0.014928	-0.0150217
cg04646105_TC21		chr3	22560229		OpenSea	0.00813799	0.999981	0.247981	0.289215	0.00874029	0.00889942
cg10822799_BC21		chr7	29102195		OpenSea	0.00813828	0.999981	0.382451	0.295345	0.012128	0.0124597
cg08450080_TC21		chr7	158127115		Shore	0.00815329	0.999981	0.302533	0.318436	0.0143686	0.0146272
cg18304274_BC21		chr12	126409766		OpenSea	0.00815497	0.999981	-0.82227	-0.853693	-0.0634677	-0.0616696
cg25876227_TC21	GRHL2	chr8	101667868	exon_16;3UTR;exon_16;3UTR	OpenSea	0.00815957	0.999981	0.508338	0.663162	0.0355656	0.0354599
cg24938537_TC21	LONRF2	chr2	100274136	3UTR;exon_13;3UTR;exon_12	OpenSea	0.00816176	0.999981	-0.219664	-0.280001	-0.0206205	-0.0205695
cg26476173_TC21		chr16	48300548		OpenSea	0.00816709	0.999981	0.370867	0.356995	0.024672	0.0250559
cg25812548_BC21		chr21	34642830		OpenSea	0.00816875	0.999981	-0.569082	-0.748019	-0.0688995	-0.0688179
cg17493996_BC21		chr12	38057474		OpenSea	0.00818065	0.999981	0.2805	0.299767	0.0318264	0.0317711
cg14853365_TC21		chr10	29595939		OpenSea	0.00818967	0.999981	0.256472	0.290024	0.0136405	0.0136221
cg00510146_TC21		chr5	80073226		OpenSea	0.00820024	0.999981	0.21435	0.205697	0.00661666	0.00672463
cg22826905_BC21		chr2	177676202		OpenSea	0.00820087	0.999981	0.263461	0.322289	0.00992127	0.010149
cg06685202_BC21	TFF1	chr21	42367362	TSS1500	OpenSea	0.00820612	0.999981	0.246865	0.226871	0.0160411	0.0159885
nv-GRCh38-chr17-7673767-7673767-C-G_TC11	TP53	chr17	7673767	exon_8;exon_8;exon_8;exon_8;exon_4;exon_4;exon_4;exon_7;exon_8;exon_8;exon_4;exon_4;exon_4;exon_8;exon_8	OpenSea	0.00820913	0.999981	0.202256	0.260434	0.0150399	0.0146774
cg22876250_TC21	ATP13A5	chr3	193378737	exon_1;5UTR	OpenSea	0.0082125	0.999981	0.350769	0.393383	0.0210995	0.0210731
cg12621303_TC21		chr11	117793755		Shelf	0.00821851	0.999981	0.210634	0.224959	0.0131396	0.01314
cg11492306_TC21		chr10	89147512		OpenSea	0.00821958	0.999981	0.214784	0.245254	0.00823984	0.00831347
cg09719626_BC21		chr11	45938420		OpenSea	0.00822716	0.999981	-0.287997	-0.278138	-0.00791368	-0.00804853
cg02591428_TC21		chr3	141000253		OpenSea	0.00823376	0.999981	-0.276372	-0.34524	-0.0209213	-0.0208634
cg14325929_BC21		chr9	129841809		OpenSea	0.00823657	0.999981	-0.303242	-0.291806	-0.00824467	-0.00828083
cg00916179_BC21	PLEKHH2	chr2	43765666	exon_30;3UTR	OpenSea	0.00823835	0.999981	0.207815	0.208445	0.0157849	0.0157539
cg23798983_TC21		chr1	181321399		Shelf	0.0082437	0.999981	0.273275	0.308405	0.0122722	0.0125805
cg12311970_BC21		chr4	105141243		OpenSea	0.00825078	0.999981	0.298207	0.253887	0.0185311	0.0187725
cg01035629_TC21		chr5	77409194		OpenSea	0.00825538	0.999981	0.324074	0.299342	0.0106242	0.010658
cg03629622_BC21		chr2	147851903		OpenSea	0.00825758	0.999981	0.325747	0.394744	0.0141145	0.0144245
cg08596948_BC21		chr18	79941235		OpenSea	0.00825837	0.999981	-0.249953	-0.341524	-0.0152348	-0.01543
cg24965293_BC21		chr7	19103320		Shelf	0.00826033	0.999981	0.451442	0.435563	0.034176	0.034615
cg07457255_BC21		chr4	183250165		OpenSea	0.00826587	0.999981	-0.274295	-0.370775	-0.0441988	-0.0439661
cg20996486_TC21		chr16	2230541		Shelf	0.00826965	0.999981	0.257649	0.283981	0.0228624	0.0227767
cg25193442_BC21		chr20	35120066		OpenSea	0.00827813	0.999981	0.321446	0.356574	0.0113913	0.0115405
cg22355517_TC21	PDE3A	chr12	20369740	exon_1;exon_1;5UTR;exon_1	Island	0.00828295	0.999981	-0.225204	-0.267444	-0.0176568	-0.0176427
cg02402843_BC21		chr12	24015259		OpenSea	0.00828447	0.999981	0.276007	0.316666	0.0154982	0.0154813
cg25489902_BC21		chr20	59251411		OpenSea	0.00828946	0.999981	-0.295704	-0.333762	-0.00941394	-0.00956256
cg16612986_TC21		chr2	43257058		OpenSea	0.0082982	0.999981	0.259442	0.271167	0.00711095	0.00728735
cg26800596_BC21		chr4	22595903		OpenSea	0.00830601	0.999981	-0.334289	-0.337857	-0.0537306	-0.0535235
cg19723923_BC21		chr18	68854794		OpenSea	0.00831661	0.999981	0.270625	0.274806	0.0135841	0.0137208
cg15697328_TC21		chr6	106673258		OpenSea	0.00831789	0.999981	0.312902	0.272384	0.0177652	0.018049
cg14854355_TC21	SARM1	chr17	28381347	exon_2	Island	0.00832037	0.999981	-0.290939	-0.299114	-0.041592	-0.0415235
cg14807090_BC21	AHRR;PDCD6-AHRR	chr5	435273	exon_11;3UTR;exon_11;3UTR;exon_14;exon_13	OpenSea	0.0083224	0.999981	0.309034	0.295344	0.00902439	0.00902661
cg26319178_BC21		chr22	38016458		OpenSea	0.00832463	0.999981	0.238451	0.256095	0.0150874	0.0150586
cg04047472_BC21		chr16	1629795		Shelf	0.00832615	0.999981	0.214224	0.242568	0.015268	0.0152457
cg24721789_TC21	SNRPE	chr1	203871017	exon_5;3UTR;exon_5;3UTR;exon_4;3UTR;exon_5;3UTR;exon_4	OpenSea	0.00834856	0.999981	-0.214212	-0.217394	-0.0154848	-0.0154848
cg23279142_BC21		chr18	13380561		OpenSea	0.00835994	0.999981	-0.545335	-0.585978	-0.0412538	-0.0412105
cg27650985_BC21		chr5	177484796		OpenSea	0.00836146	0.999981	0.18403	0.211368	0.0157822	0.0157533
cg04539705_TC21	PRSS56	chr2	232520058	TSS1500;TSS1500	Shore	0.00836377	0.999981	-0.341663	-0.467802	-0.0561514	-0.0559438
cg08003225_BC21		chr3	124468041		OpenSea	0.00837155	0.999981	0.257857	0.266685	0.0279513	0.0279167
cg16240313_BC21		chr11	41350072		OpenSea	0.00837197	0.999981	0.331165	0.294956	0.0269359	0.0269229
cg03845626_TC11	CEROX1;LMF1	chr16	982491	TSS1500;TSS1500;TSS1500;TSS1500;TSS1500;TSS1500;TSS1500;TSS1500;TSS1500;TSS1500;TSS1500	Island	0.00837578	0.999981	-0.579218	-0.557161	-0.0500071	-0.0499458
cg08515933_BC21		chr5	131373613		OpenSea	0.0083795	0.999981	-0.196914	-0.218596	-0.0392386	-0.0391605
cg15043741_BC21		chr10	50260562		OpenSea	0.00838205	0.999981	0.475501	0.391791	0.0551403	0.0558483
cg14207141_TC21	FAM138B	chr2	113576370	TSS1500	OpenSea	0.00838276	0.999981	-0.348503	-0.392721	-0.0342564	-0.0345762
cg17918558_TC21		chr1	46479923		OpenSea	0.00839538	0.999981	-0.437651	-0.54877	-0.0718938	-0.0717636
cg03961307_TC21		chr3	100781662		OpenSea	0.00839615	0.999981	0.497017	0.436136	0.0193832	0.0197434
cg20841158_TC21		chr15	94778683		OpenSea	0.00840099	0.999981	0.171926	0.187608	0.0143978	0.01438
cg08463024_TC21	ATP6V1G2-DDX...	chr6	31540390	exon_4;exon_2;exon_2;exon_2	Shore	0.00840566	0.999981	0.414226	0.369256	0.0225626	0.0225286
cg17774418_TC21		chr6	6622631		OpenSea	0.00841831	0.999981	0.26491	0.241869	0.0114912	0.0116563
cg26434827_TC21		chr18	57244173		OpenSea	0.00844522	0.999981	0.362966	0.325346	0.0147178	0.0149757
cg04836363_TC21		chr11	33694488		OpenSea	0.00844724	0.999981	0.335671	0.317374	0.0281842	0.0283281
cg14883871_TC21		chr16	48732726		OpenSea	0.0084548	0.999981	0.526231	0.499749	0.0371116	0.0370191
cg07700972_BC21		chr18	58271639		OpenSea	0.00846002	0.999981	0.543224	0.680422	0.0294755	0.0295242
cg02372856_BC21		chr8	48428414		OpenSea	0.00846732	0.999981	0.281916	0.288007	0.0105121	0.0106903
cg23087020_TC21		chr1	167221025		Island	0.00847525	0.999981	0.33692	0.317387	0.0158329	0.0160561
cg15358244_BC21		chr10	88042420		OpenSea	0.00848144	0.999981	0.236346	0.204317	0.0127183	0.0126935
cg13217080_BC21	ADGRD2	chr9	124455061	exon_9	Shore	0.00848212	0.999981	0.1947	0.272376	0.0128197	0.0127985
cg17607231_BC21	SP110;SP140	chr2	230225614	5UTR;exon_1;5UTR;exon_1;5UTR;exon_1;5UTR;exon_1;5UTR;exon_1;TSS200;TSS200;TSS200;TSS200;TSS200	OpenSea	0.00848606	0.999981	-0.366525	-0.377107	-0.0230029	-0.0229737
cg10790789_TC21		chr15	66662532		OpenSea	0.00848792	0.999981	0.305591	0.262477	0.0171275	0.0170727
cg13215110_BC21		chr12	62132185		OpenSea	0.00849055	0.999981	-0.233396	-0.281594	-0.0325274	-0.0324158
cg07361717_BC21		chr16	59961918		OpenSea	0.00849612	0.999981	0.429319	0.396852	0.0445055	0.0447481
cg14440934_TC21	ZDHHC1	chr16	67416788	TSS1500;TSS1500	Shore	0.00850172	0.999981	-0.413046	-0.549293	-0.0365915	-0.0368415
cg10938844_BC21		chr7	42961718		OpenSea	0.0085077	0.999981	0.564295	0.671827	0.0281543	0.0281813
cg16458170_TC21	COMMD9	chr11	36289624	TSS200;TSS200;TSS200;TSS200;TSS1500;TSS1500;TSS1500;TSS1500	OpenSea	0.00851522	0.999981	-0.352886	-0.403823	-0.0118939	-0.0120907
cg05170342_BC21		chr5	57455674		OpenSea	0.00851595	0.999981	0.283094	0.252209	0.0161219	0.0160913
cg00480381_TC21	RBFOX1	chr16	7332795	TSS200;TSS200;TSS200	OpenSea	0.00852112	0.999981	0.448038	0.533772	0.0293338	0.0296267
cg10546276_TC21		chr8	21129642		OpenSea	0.0085216	0.999981	0.167868	0.176405	0.014981	0.0149448
cg09908050_BC21		chr12	113285199		OpenSea	0.00852688	0.999981	0.235396	0.200924	0.0114894	0.0114839
cg25218872_TC21		chr22	31600932		OpenSea	0.0085285	0.999981	-0.205696	-0.22957	-0.0138935	-0.0138628
cg08459173_BC21	FSHB	chr11	30230851	TSS200;TSS200;TSS200	OpenSea	0.00853138	0.999981	0.314602	0.360289	0.0170591	0.01738
cg13210187_BC21		chr5	172167749		OpenSea	0.00853256	0.999981	0.317523	0.296067	0.0231422	0.0234606
cg27285410_TC21		chr15	78614986		OpenSea	0.00853298	0.999981	0.207765	0.243461	0.0133042	0.0132866
cg02494303_BC21		chr8	37515148		OpenSea	0.00853786	0.999981	0.451309	0.362359	0.066727	0.066417
cg10084187_BC21	BDKRB2	chr14	96244002	exon_3;3UTR;exon_3;3UTR	OpenSea	0.00854843	0.999981	0.436882	0.388617	0.0308946	0.0309634
cg20264068_BC11		chr1	207669582		Island	0.00855445	0.999981	-1.06821	-0.962185	-0.0460867	-0.0464758
cg05559617_TC21		chr3	135895582		OpenSea	0.00855876	0.999981	0.239677	0.22961	0.0215151	0.021419
cg09246203_BC11		chr3	114299745		OpenSea	0.00856887	0.999981	-0.295266	-0.307782	-0.0321262	-0.0320694
cg14749542_TC21	LINC01237	chr2	241881197	TSS200	Shore	0.00856967	0.999981	-0.6864	-0.816472	-0.0540521	-0.0540276
cg04402828_TC23		chr1	14882153		OpenSea	0.00857759	0.999981	0.228921	0.249268	0.0188693	0.0188347
cg25040293_BC21	LILRA4	chr19	54339204	TSS200	OpenSea	0.00858516	0.999981	-0.387982	-0.341356	-0.00934525	-0.00937726
cg05941155_TC21		chr11	72088229		OpenSea	0.00859802	0.999981	-0.266042	-0.315659	-0.0162819	-0.0165434
cg21023467_BC21		chr13	111913682		OpenSea	0.00860389	0.999981	0.351632	0.38962	0.0245172	0.0244681
cg05319315_BC21		chr19	29843754		Island	0.00860791	0.999981	-0.3904	-0.459206	-0.0272973	-0.0272445
cg19451937_TC21		chr14	46405477		OpenSea	0.00861164	0.999981	0.224657	0.239238	0.0218571	0.0217932
cg10850233_BC21		chr14	61180263		OpenSea	0.0086145	0.999981	0.3281	0.323625	0.0126229	0.0126531
cg01859399_BC21		chr16	7597293		OpenSea	0.00861604	0.999981	0.274891	0.332478	0.0127622	0.0129581
cg01153053_BC21		chr4	53803052		OpenSea	0.0086172	0.999981	0.276355	0.3055	0.0174019	0.0176411
cg17803868_BC11	EN2	chr7	155458205	5UTR;exon_1	Island	0.00862696	0.999981	0.378123	0.468115	0.0174375	0.0175447
cg18055067_BC21		chr5	149423841		OpenSea	0.00862728	0.999981	0.240165	0.254875	0.0211863	0.0211111
cg19318209_TC11	FBXO27	chr19	39032696	TSS200	Shore	0.00863427	0.999981	-0.471923	-0.476848	-0.0456073	-0.0455245
cg05043757_TC21		chr10	52729671		OpenSea	0.00865566	0.999981	-0.342321	-0.528139	-0.021954	-0.0217236
cg04555460_BC21		chr3	12436600		OpenSea	0.00866036	0.999981	0.374159	0.471515	0.0361792	0.0361249
cg20807254_BC21		chr8	127052883		OpenSea	0.00867	0.999981	0.44355	0.378122	0.0609774	0.0612554
cg14898639_BC21		chr20	36794677		Shore	0.00867565	0.999981	0.339104	0.355718	0.019559	0.0196407
cg06961539_TC21		chr5	56278815		OpenSea	0.00868468	0.999981	0.324932	0.300833	0.0191778	0.0191515
cg16592443_TC21		chr1	13683780		OpenSea	0.00868597	0.999981	0.295041	0.271982	0.0473875	0.0471461
cg07072132_TC21		chr15	69326175		OpenSea	0.0086875	0.999981	0.203384	0.188725	0.0285366	0.0284752
cg03810545_BC21	DYNC2LI1	chr2	43800877	exon_9;exon_9;exon_9;exon_9	OpenSea	0.0086883	0.999981	0.340583	0.288143	0.019239	0.0194398
cg20639211_BC21		chr6	77586777		OpenSea	0.00869218	0.999981	0.226521	0.260244	0.00908879	0.0092032
cg14794076_BC11		chr3	137767795		Shore	0.008693	0.999981	0.320987	0.368349	0.0171306	0.0173086
cg01825137_TC21		chr3	104855902		OpenSea	0.00869497	0.999981	0.299673	0.319822	0.022515	0.0224932
cg12458383_TC21	BOLL	chr2	197781750	5UTR;exon_2;exon_2;exon_2;exon_2;exon_2	Shelf	0.00870017	0.999981	0.220188	0.245175	0.0109569	0.0110626
cg23427362_BC22		chr12	2226106		Shelf	0.00870034	0.999981	0.320405	0.308822	0.024636	0.0246003
cg11136250_TC21	C1orf122	chr1	37807384	TSS1500;TSS1500	Shore	0.0087047	0.999981	0.221399	0.198821	0.0170029	0.016976
cg17912709_BC21		chr12	92158884		OpenSea	0.00870921	0.999981	-0.273308	-0.29546	-0.0266594	-0.0269278
cg26487157_TC21	ASPRV1;PCBP1	chr2	70086163	exon_1;exon_1;exon_1;exon_1;TSS1500	Island	0.00871249	0.999981	-0.778017	-0.895694	-0.0263899	-0.0264752
cg05379329_BC21		chr1	232881174		OpenSea	0.00872232	0.999981	0.204073	0.194603	0.0157282	0.0156997
cg22795487_BC21		chr1	4051593		OpenSea	0.00872281	0.999981	0.218305	0.278263	0.0112383	0.0112378
cg24977308_TC21		chr11	47614996		OpenSea	0.00872409	0.999981	-0.277383	-0.307561	-0.00865796	-0.00881273
cg02789362_BC21		chr6	151616125		OpenSea	0.00872562	0.999981	0.51684	0.532251	0.0584632	0.058341
cg13832985_BC21		chr9	137820610		Shore	0.00872679	0.999981	-0.265286	-0.282936	-0.0193853	-0.0193275
cg17017749_BC21		chr11	123260703		OpenSea	0.00873111	0.999981	0.30282	0.263366	0.0251251	0.0250747
cg04523661_BC11		chr19	1302809		Island	0.00873222	0.999981	-0.413497	-0.512461	-0.010955	-0.0111241
cg10502244_TC11	COL2A1	chr12	48005512	TSS1500;TSS1500	Island	0.00873234	0.999981	-0.426778	-0.428317	-0.0382541	-0.038196
cg15380772_BC21		chr5	132439792		OpenSea	0.0087333	0.999981	0.290242	0.215432	0.0172496	0.0173894
cg09753644_BC21	CFAP46	chr10	132808441	exon_58	Shore	0.00873817	0.999981	-0.289367	-0.394768	-0.0410778	-0.0410072
cg25744957_BC21	LINC02447	chr4	7104468	TSS1500	OpenSea	0.00874792	0.999981	-0.159408	-0.205978	-0.0313637	-0.0313297
cg09514422_BC21		chr1	154493927		OpenSea	0.00874806	0.999981	-0.297621	-0.344523	-0.0428726	-0.0431901
cg13305444_TC21		chr1	225650494		Shelf	0.00876135	0.999567	-0.422565	-0.682065	-0.047852	-0.0486694
cg07251099_BC21		chr3	112333558		Island	0.00876334	0.999981	0.38866	0.460083	0.011513	0.0116079
cg20963359_BC21		chr17	75431665		OpenSea	0.00876338	0.999981	0.258379	0.24978	0.0124093	0.0126485
cg20409298_TC21	VARS1	chr6	31779439	exon_28	OpenSea	0.00876706	0.999981	0.181922	0.192491	0.0116119	0.0115894
cg13389134_BC21		chr9	7237011		OpenSea	0.00876918	0.999981	0.32425	0.332705	0.0199598	0.0198739
cg09516476_TC21		chr6	10881692		Island	0.00877131	0.999981	0.338853	0.379247	0.0201219	0.0201199
cg11509345_BC21		chr1	207669381		Shore	0.00877137	0.999981	-0.606558	-0.49111	-0.0629739	-0.0628788
cg03664893_BC21	C2	chr6	31936003	exon_7;exon_5;exon_3;exon_7	OpenSea	0.00877311	0.999981	0.400017	0.378564	0.0113016	0.0114918
cg27000163_TC21		chr5	92338103		OpenSea	0.00878144	0.999981	0.381367	0.37111	0.0290292	0.029169
cg02171521_TC21	TRIQK	chr8	92966068	5UTR;exon_1;5UTR;exon_1;5UTR;exon_1;5UTR;exon_1;5UTR;exon_1;5UTR;exon_1;TSS1500	Island	0.00878283	0.999981	-0.286696	-0.276128	-0.0182889	-0.0182638
cg04903269_TC21	CELF6	chr15	72306422	TSS200	OpenSea	0.00880573	0.999981	0.33802	0.389427	0.0171749	0.0173917
cg12629349_BC21		chr2	54725980		Shore	0.00881335	0.999981	-0.259247	-0.339213	-0.0215826	-0.0220014
cg13440073_BC21		chr16	73543783		OpenSea	0.00881531	0.999981	-0.771646	-0.77508	-0.11232	-0.111926
cg11757101_TC21		chr7	136152027		OpenSea	0.0088273	0.999981	0.378455	0.397683	0.0285148	0.0283988
cg23188582_BC21	LINC00839	chr10	42475177	TSS1500	Shore	0.00883144	0.999981	0.273398	0.298116	0.018796	0.0187713
cg02414840_TC21	LOC101928618	chr7	36094625	TSS1500	OpenSea	0.00883203	0.999981	0.342462	0.336829	0.0186841	0.019131
cg05914177_BC22		chr3	184227467		Shore	0.00883999	0.999981	-0.355361	-0.458323	-0.0105291	-0.0107618
cg07118362_BC21		chr6	97669013		OpenSea	0.00884835	0.999981	-0.377006	-0.417686	-0.0227468	-0.0227114
cg19340286_TC21		chr7	30852866		OpenSea	0.00885103	0.999981	0.218662	0.22348	0.0149381	0.0148901
cg10447678_TC11	SP110;SP140	chr2	230225622	5UTR;exon_1;5UTR;exon_1;5UTR;exon_1;5UTR;exon_1;5UTR;exon_1;TSS200;TSS200;TSS200;TSS200;TSS200	OpenSea	0.00885263	0.999981	-0.602537	-0.627775	-0.0228393	-0.0228802
cg16055241_TC21	SKOR2	chr18	47251865	TSS1500;TSS1500	Shore	0.0088592	0.999981	0.217939	0.288778	0.023877	0.0238513
cg08793239_BC21	MIR612;NEAT1	chr11	65443194	TSS1500;exon_1	OpenSea	0.0088598	0.999981	-0.225105	-0.238276	-0.0337373	-0.0336186
cg17307229_TC21		chr12	13255728		OpenSea	0.0088614	0.999981	-0.253328	-0.339897	-0.0116857	-0.0116669
nv-GRCh38-chr7-55191756-55191756-G-A_BC11	EGFR	chr7	55191756	exon_20;exon_21;exon_20;exon_21;exon_15;exon_21	OpenSea	0.00886274	0.999981	0.282797	0.272558	0.0367494	0.0376565
cg27278001_TC21	SNORD114-25	chr14	100985402	TSS1500	OpenSea	0.00886484	0.999981	0.357159	0.306222	0.0105987	0.0108748
cg04419630_BC21	SLC39A1;CRTC2	chr1	153959745	3UTR;3UTR;3UTR;3UTR;3UTR;TSS1500;exon_4;exon_4;exon_4;exon_5;3UTR;exon_3;exon_5	Shore	0.008865	0.999981	0.235344	0.255991	0.0157911	0.0157482
cg12733690_BC21	CIB2	chr15	78132222	TSS1500;TSS1500;TSS1500;TSS1500;TSS1500	Shore	0.00886579	0.999981	-0.239668	-0.253306	-0.0411377	-0.0410339
cg02546833_BC21		chr15	53080478		OpenSea	0.00886776	0.999981	0.421664	0.399536	0.0287296	0.0291396
cg07253191_BC21	PDHX	chr11	34915315	TSS1500;TSS1500;TSS1500	Shore	0.00887421	0.999981	-0.323596	-0.300476	-0.0180528	-0.0179756
cg20355606_BC21		chr12	93221009		OpenSea	0.00887444	0.999981	0.253415	0.279593	0.0110465	0.0111832
cg17738629_BC21		chr12	64674838		OpenSea	0.00889403	0.999981	-0.467262	-0.596628	-0.0723442	-0.0729769
cg13979529_TC21		chr5	59127840		OpenSea	0.00889781	0.999981	0.299394	0.347415	0.00586094	0.00601832
cg27009091_BC21		chr13	83298724		OpenSea	0.00890686	0.999981	0.400562	0.462468	0.034278	0.0341831
cg22157340_BC21		chr2	162582957		OpenSea	0.00891351	0.999981	-0.382339	-0.346835	-0.0468543	-0.0472465
cg06479902_TC21		chr19	45216941		Shore	0.00891356	0.999981	-0.299699	-0.372533	-0.0169662	-0.0172421
cg05723845_BC21		chr3	158060167		OpenSea	0.00892337	0.999981	0.570823	0.792759	0.0582893	0.0590529
cg04668244_BC21		chr2	30385515		OpenSea	0.00892737	0.999981	0.342048	0.366276	0.0585143	0.0584323
cg21647189_TC11	PROM1	chr4	16084191	TSS1500;TSS1500;TSS1500;TSS1500;TSS1500;TSS1500;TSS200;TSS200	Shore	0.00893692	0.999981	0.567203	0.490149	0.0116467	0.011949
cg13758362_BC21		chr9	73152866		OpenSea	0.00896057	0.999981	0.504805	0.550323	0.0508122	0.0519718
cg05480247_TC21	XKR5	chr8	6811849	exon_8;exon_7	OpenSea	0.00896136	0.999981	0.231039	0.267308	0.025065	0.0250176
cg17574799_BC21	TSEN2	chr3	12484045	TSS1500;TSS1500;TSS1500;TSS1500;TSS1500;TSS1500;TSS1500;TSS1500	Shore	0.00896181	0.999981	-0.220494	-0.276808	-0.0115216	-0.0115032
cg04147875_TC21		chr16	1537609		Shore	0.0089644	0.999981	0.254762	0.232765	0.0137802	0.0137571
cg26515460_BC11	RSPO4	chr20	1002711	TSS1500;TSS1500	Shore	0.00897341	0.999981	0.359825	0.310975	0.0198182	0.0201603
cg19224101_TC21		chr13	113844396		Shore	0.00897374	0.999981	-0.495949	-0.442307	-0.0304316	-0.0303383
cg13559143_TC21		chr5	9124254		OpenSea	0.00897433	0.999981	0.212217	0.232909	0.016334	0.0162769
cg25786113_BC21		chr21	32413810		Shore	0.0089748	0.999981	0.252366	0.247687	0.0128697	0.0130662
cg22996588_BC21		chr10	133517880		Shelf	0.00897959	0.999981	0.271455	0.339363	0.0123791	0.0123746
cg02361458_BC21	LOC101929935	chr1	56645838	TSS1500	Shore	0.0089863	0.999981	0.333472	0.409616	0.0291963	0.0291344
cg01318930_TC11	ZFP37	chr9	113056739	TSS200;TSS200;TSS200	Island	0.00899825	0.999981	0.991182	1.37905	0.0361493	0.0363279
cg08549933_BC21		chr10	119950614		OpenSea	0.00899983	0.999981	0.292361	0.311401	0.0102524	0.0104914
cg13590943_TC21		chr3	160065611		OpenSea	0.0090004	0.999981	0.271554	0.26541	0.0100521	0.0102443
cg03032497_TC21		chr14	60641509		Shore	0.00900291	0.999981	0.225101	0.252971	0.0243583	0.024314
cg03795245_TC21	CD4;GPR162	chr12	6820505	exon_10;3UTR;exon_8;3UTR;exon_8;3UTR;exon_8;3UTR;exon_8;3UTR;exon_8;3UTR;exon_10;3UTR;exon_11;3UTR;exon_9;3UTR;TSS1500;TSS1500	Shelf	0.0090138	0.999981	0.243167	0.278496	0.0108136	0.0107778
cg16726577_TC21		chr11	10667686		OpenSea	0.00902313	0.999981	0.26043	0.268117	0.0126979	0.0126585
cg09994017_BC11		chr10	73358561		Island	0.00902971	0.999981	0.231381	0.248206	0.0102208	0.0102213
cg13533609_BC21		chr4	144351267		OpenSea	0.00903266	0.999981	0.238269	0.241458	0.0164633	0.0166371
cg20484181_TC21		chr12	32580437		OpenSea	0.00903342	0.999981	-0.348072	-0.335306	-0.0199034	-0.0201553
cg13087571_BC21		chr22	33890177		OpenSea	0.00903583	0.999981	0.300578	0.224674	0.0120169	0.0120846
cg05790658_BC21		chr4	142826879		OpenSea	0.00903906	0.999981	-0.308767	-0.358405	-0.0151106	-0.015356
cg03169847_TC21		chr4	20879027		OpenSea	0.00904177	0.999981	0.377676	0.452033	0.0409569	0.0417608
cg26908399_TC21	RCAN2	chr6	46492695	TSS1500;TSS1500	Shore	0.00904632	0.999981	0.432371	0.65189	0.0716997	0.0712906
cg05373293_BC21		chr1	189659907		OpenSea	0.00904754	0.999981	0.397886	0.390447	0.0328	0.0332797
cg15645276_BC21		chr10	91609719		OpenSea	0.00904832	0.999981	0.274321	0.265386	0.00654653	0.00672208
cg23020671_BC21		chr8	27867362		OpenSea	0.00905547	0.999981	0.338727	0.329355	0.0245336	0.0244705
cg22051399_TC21		chr2	44914330		OpenSea	0.0090587	0.999981	0.262646	0.320463	0.00729197	0.00735409
cg02121017_BC21		chr8	109451268		OpenSea	0.00906226	0.999981	0.208126	0.255681	0.00957487	0.00976336
cg21286525_BC21		chr2	177740956		OpenSea	0.0090662	0.999981	0.372294	0.337454	0.0171376	0.0173464
cg03858055_BC21	SYT4	chr18	43278353	TSS1500	OpenSea	0.00906636	0.999981	0.278423	0.31292	0.0125474	0.012732
cg01353907_BC21	ADGRD1	chr12	130953738	TSS200;TSS200	OpenSea	0.0090697	0.999981	-0.319403	-0.350636	-0.0232609	-0.0237128
cg07267968_BC21		chr2	100293396		OpenSea	0.00907318	0.999981	0.357438	0.338748	0.0285669	0.0285967
cg19047158_TC21		chr2	207215507		OpenSea	0.00907778	0.999981	0.288957	0.257674	0.0119382	0.0121313
cg22325186_BC21	FBRSL1	chr12	132582205	exon_16;exon_18;exon_18;exon_11	Shore	0.00907858	0.999981	-0.320751	-0.394473	-0.0100708	-0.0102486
cg14418779_TC21		chr9	134368039		OpenSea	0.00907909	0.999981	0.375191	0.329469	0.0152216	0.0151876
cg25006823_TC21	TMEM229B	chr14	67515739	TSS1500;TSS1500;TSS1500;TSS1500	Shore	0.00908035	0.999981	-0.226447	-0.222478	-0.0486559	-0.0485986
cg10399185_BC21		chr6	164098929		OpenSea	0.009082	0.999981	0.318695	0.256745	0.0195204	0.0195159
cg01386493_BC21	ADRB3	chr8	37967011	TSS1500	Shore	0.00908776	0.999981	-0.556296	-0.404316	-0.0570587	-0.0569328
cg00982622_BC21		chr15	97427507		OpenSea	0.0090902	0.999981	0.326737	0.284995	0.024601	0.0245462
cg06813695_BC21		chr11	92312152		OpenSea	0.00909263	0.999981	0.266413	0.295724	0.0189477	0.0191632
cg04492228_BC21		chr10	8059550		Shore	0.00909833	0.999981	-0.254293	-0.234277	-0.031131	-0.031061
cg25829490_BC21	HOXD9	chr2	176124064	exon_2	Shore	0.00910835	0.999981	-0.395863	-0.345918	-0.0113149	-0.011472
cg27444994_TC21	CDH8	chr16	62036168	5UTR;exon_1	Island	0.00911285	0.999981	0.375749	0.356965	0.0334197	0.0334305
cg08118649_BC11	IKBIP;APAF1	chr12	98644641	exon_1;exon_1;exon_1;TSS1500;TSS1500;TSS1500;TSS1500;TSS1500	Island	0.00911493	0.999981	0.301562	0.322982	0.00838696	0.00853742
cg26104214_BC21		chr22	22100413		OpenSea	0.00911838	0.999981	-0.242757	-0.295629	-0.0238214	-0.0237731
cg14918503_BC21	DIP2C	chr10	384059	exon_16	OpenSea	0.00911908	0.999981	-0.259868	-0.264143	-0.0140237	-0.0140509
cg15928808_BC21		chr3	64203199		OpenSea	0.00911915	0.999981	0.329622	0.312073	0.0145358	0.014553
cg04985251_TC21		chr3	119469647		Shore	0.0091196	0.999981	0.25549	0.261807	0.0153936	0.0153649
cg15959849_BC21		chr12	68793103		OpenSea	0.00912218	0.999981	-0.559433	-0.502559	-0.0994848	-0.0993606
cg03630083_BC21		chr2	147937910		OpenSea	0.00912336	0.999981	-0.394282	-0.375231	-0.0529278	-0.0536016
cg11003911_BC21		chr14	34087870		OpenSea	0.00912514	0.999981	0.375292	0.371687	0.0130827	0.0132176
cg15889106_BC21	TMEM253;ZNF219	chr14	21099005	5UTR;exon_1;5UTR;exon_1;5UTR;exon_1;5UTR;exon_1;TSS1500;TSS200	Shore	0.00912522	0.999981	-0.416051	-0.40063	-0.0157961	-0.015978
cg03897905_BC21	THSD7B	chr2	137056496	exon_3	OpenSea	0.00912951	0.999981	0.210625	0.276054	0.0255299	0.025487
cg00567113_BC21		chr3	87333663		OpenSea	0.00913045	0.999981	0.345709	0.35243	0.0121602	0.0124796
cg22099241_BC21		chr6	31411581		OpenSea	0.00913234	0.999981	0.210094	0.254364	0.00931405	0.00936306
cg04802973_BC21		chr3	42881643		Shore	0.00913351	0.999981	-0.237675	-0.314511	-0.025105	-0.025056
cg01412419_BC11		chr16	87822658		OpenSea	0.00913445	0.999981	0.495445	0.527507	0.0137195	0.0137559
cg18313329_BC21		chr4	48773483		OpenSea	0.00913701	0.999981	-0.355589	-0.443843	-0.0219164	-0.0224089
cg08048176_TC21		chr5	62690538		OpenSea	0.00914671	0.999981	-0.364027	-0.367275	-0.0514866	-0.0513807
cg05662386_TC21		chr12	48012450		OpenSea	0.00914989	0.999981	-0.27719	-0.216566	-0.0200207	-0.0197899
cg08259313_BC21	NSUN4	chr1	46340353	TSS1500;TSS1500;TSS1500;TSS1500;TSS1500;TSS1500;TSS1500;TSS1500;TSS1500;TSS1500;TSS1500;TSS1500;TSS1500;TSS1500;TSS1500;TSS1500;TSS1500;TSS1500;TSS1500;TSS1500;TSS1500;TSS1500	Shore	0.00915655	0.999981	-0.284866	-0.327759	-0.00996876	-0.0100357
cg11724602_BC21		chr3	197372201		OpenSea	0.00916016	0.999981	0.216546	0.260476	0.015127	0.015329
cg16848105_TC21		chr16	57720175		OpenSea	0.00916639	0.999981	-0.300127	-0.297485	-0.0191461	-0.0193064
cg03396996_TC21		chr12	13682181		OpenSea	0.00916775	0.999981	0.244633	0.262499	0.0225916	0.0225346
cg19287857_TC21	THBS1	chr15	39598498	exon_22;3UTR	OpenSea	0.00917164	0.999981	0.336037	0.367981	0.0217823	0.0221328
cg07852825_TC21	GHSR	chr3	172448392	exon_1;exon_1	Island	0.00917194	0.999981	0.231514	0.214972	0.0327179	0.0326909
cg13787442_BC21		chr9	131794933		OpenSea	0.00917406	0.999981	0.565344	0.485675	0.0405059	0.0405314
cg26019444_BC21		chr14	28901848		OpenSea	0.00917862	0.999981	0.397899	0.381051	0.0459016	0.045808
cg11026609_BC21		chr12	3236224		OpenSea	0.00918199	0.999981	0.25588	0.231224	0.0175531	0.017598
cg20809413_BC21		chr16	4365278		OpenSea	0.00918388	0.999981	-0.283845	-0.383202	-0.0186774	-0.0186457
cg04118437_TC21	SEPTIN14	chr7	55864084	TSS1500	OpenSea	0.00918518	0.999981	0.182374	0.214136	0.013544	0.0133034
cg02965553_BC21		chr15	41496151		Island	0.0091875	0.999981	-0.208232	-0.230713	-0.0287547	-0.0287213
cg02123604_TC21		chr4	38513086		OpenSea	0.00919209	0.999981	0.279655	0.26375	0.0153013	0.015429
cg04131524_TC21		chr7	42236214		Shore	0.00919752	0.999981	-0.336505	-0.304687	-0.0135944	-0.0136082
cg09549237_TC11	STK32B	chr4	5051643	5UTR;exon_1;5UTR;exon_1;5UTR;exon_1	Island	0.00920082	0.999981	0.617782	0.776827	0.0338445	0.0340113
cg14752651_TC21		chr7	54889775		Shore	0.00920856	0.999981	-0.259221	-0.295	-0.0142399	-0.0144518
cg16516763_BC21		chr4	13523175		Shore	0.00921469	0.999981	-0.405365	-0.270292	-0.0298776	-0.0297823
cg12430309_BC21		chr1	185998575		OpenSea	0.00921503	0.999981	0.258302	0.308885	0.013297	0.0134943
cg20365257_TC21		chr14	83019550		OpenSea	0.00921999	0.999981	-0.250102	-0.347515	-0.0180623	-0.0183286
cg22450374_BC21		chr17	35162325		OpenSea	0.00922087	0.999981	-0.335342	-0.368702	-0.0168409	-0.0170668
cg07934424_TC21		chr17	75127658		Shore	0.00922859	0.999981	-0.268483	-0.313622	-0.0204997	-0.0209126
cg01457612_BC21		chr5	55983277		OpenSea	0.00923474	0.999981	0.278617	0.302914	0.0351623	0.0345375
cg02352402_TC21		chr18	32263420		OpenSea	0.00923684	0.999981	0.352043	0.278737	0.012964	0.0130505
cg19998644_BC21		chr6	26613106		Shore	0.00923851	0.999981	0.261525	0.280026	0.0238166	0.0237577
cg04981611_TC11	KCNK12	chr2	47571338	TSS1500	Island	0.00924362	0.999981	0.299898	0.297138	0.0110758	0.0110843
cg21578869_TC21		chr1	33376330		OpenSea	0.00924407	0.999981	0.428467	0.35649	0.0117832	0.0120294
cg14616687_TC21		chr20	35605486		Shelf	0.00926551	0.999981	-0.30691	-0.327231	-0.0127361	-0.0129773
cg21626067_BC21		chr10	129781600		Shelf	0.0092715	0.999981	0.318159	0.300004	0.0114169	0.0115405
cg12922038_BC21		chr8	101451437		OpenSea	0.00927186	0.999981	-0.260052	-0.271087	-0.0161177	-0.0160807
cg27559403_BC21		chr8	9916524		OpenSea	0.00927571	0.999981	0.368494	0.401343	0.0375306	0.037451
cg25429158_TC21		chr8	94188110		OpenSea	0.00927795	0.999981	0.430206	0.539745	0.0246023	0.0245553
cg08816016_BC21		chr5	164573461		OpenSea	0.00928321	0.999981	0.248604	0.259705	0.0133464	0.0136454
cg04526813_BC21		chr11	17430325		OpenSea	0.00928333	0.999981	0.20538	0.218178	0.0130674	0.0130406
cg15090877_TC21	P4HB	chr17	81844044	exon_11	Shelf	0.00928415	0.999981	0.182081	0.173352	0.0213517	0.0213304
cg23930923_TC21	ZNF665	chr19	53193633	TSS1500;TSS1500;TSS1500;TSS1500	Shore	0.00928739	0.999981	-0.370185	-0.519687	-0.0573838	-0.0572504
cg09927183_TC21		chr12	111616524		OpenSea	0.00928915	0.999981	0.275109	0.267862	0.0129214	0.0131075
cg10818986_BC21	OR2T8	chr1	247919844	TSS1500	OpenSea	0.00929101	0.999981	0.223688	0.285043	0.00981292	0.00979504
cg08288016_TC11		chr4	186669382		OpenSea	0.00929342	0.999981	0.629842	0.649042	0.0994651	0.0992614
cg22878693_TC21		chr17	80781804		OpenSea	0.00929754	0.999981	0.325998	0.33433	0.02852	0.0286895
cg14427404_BC21		chr9	134739322		OpenSea	0.00929889	0.999981	-0.242744	-0.272082	-0.0330249	-0.0329912
cg18122528_BC21		chr2	140797901		OpenSea	0.00930133	0.999981	0.432013	0.454355	0.0359816	0.0361327
cg25399060_TC21		chr12	80766		Shelf	0.00930537	0.999981	0.22886	0.18649	0.0117859	0.0117514
cg18505286_TC21		chr6	7253921		OpenSea	0.00930991	0.999981	0.20226	0.258997	0.00706051	0.00707525
cg12920679_BC21		chr8	101300912		OpenSea	0.00931136	0.999981	0.31662	0.274052	0.0147793	0.0148797
cg08649002_BC21		chr2	16051260		OpenSea	0.0093186	0.999981	0.319869	0.330855	0.0140259	0.0142032
cg22903402_TC21		chr2	127608939		OpenSea	0.00932647	0.999981	0.151114	0.173167	0.0229345	0.022906
cg00238593_BC21		chr12	113181879		Shelf	0.00933414	0.999981	0.292913	0.334715	0.00769071	0.00778068
cg05662956_TC21		chr4	22869256		OpenSea	0.00933986	0.999981	0.317132	0.319624	0.0316264	0.0315928
cg20986370_BC11	IGFBP7	chr4	57110005	exon_1;exon_1	Island	0.0093452	0.999981	0.568309	0.478041	0.0173208	0.0175537
cg26228577_BC11		chr2	120867287		Shore	0.00934901	0.999981	-0.350895	-0.540465	-0.0559533	-0.0558986
cg12879013_BC21	CRACD	chr4	56170237	5UTR;exon_1	OpenSea	0.00935845	0.999981	0.321807	0.36087	0.0209252	0.0211129
cg03717058_BC21		chr14	38662881		OpenSea	0.00936093	0.999981	0.424264	0.506012	0.0434647	0.0433878
cg25708224_TC21		chr21	22791625		OpenSea	0.00937258	0.999981	-0.323981	-0.313772	-0.0374711	-0.0374297
cg23063900_BC21		chr19	35278899		Shore	0.00937315	0.999981	0.364365	0.34932	0.009979	0.0101476
cg12787665_BC21	KCNN4	chr19	43781274	TSS1500	OpenSea	0.00937533	0.999981	0.403231	0.400282	0.0478606	0.0493123
cg10500733_TC21		chr11	1305474		Shelf	0.0093784	0.999981	0.178471	0.203696	0.0102154	0.0102054
cg09914742_TC21		chr20	5316297		Island	0.00938066	0.999981	0.308718	0.30441	0.0103331	0.0103364
cg26495757_TC12		chr8	22135364		Shelf	0.009398	0.999981	0.541147	0.554737	0.0131577	0.0133999
cg03210340_BC21	ARHGEF40	chr14	21069368	TSS1500;TSS1500;TSS1500	Shore	0.00939899	0.999981	-0.332302	-0.264253	-0.0116928	-0.011675
cg06115065_BC21	SMAD4	chr18	51029638	TSS1500	Shore	0.00940187	0.999981	-0.388332	-0.44772	-0.0146497	-0.0148095
cg16298091_TC21		chr8	140447250		OpenSea	0.00940244	0.999981	0.264711	0.200249	0.0147813	0.0148008
cg14051805_TC21		chr15	39625019		OpenSea	0.0094069	0.999981	-0.566372	-0.50183	-0.040789	-0.0408484
cg01430093_BC21		chr1	153655725		Shelf	0.00942472	0.999981	-0.202114	-0.248218	-0.020137	-0.0200765
cg16671069_BC21	GRM1	chr6	146029833	exon_1;exon_2;exon_1;exon_1	Shore	0.00942856	0.999981	0.39525	0.585951	0.0650069	0.0649178
cg17487839_BC21	DDA1	chr19	17308242	TSS1500	Shore	0.00942892	0.999981	0.273834	0.28763	0.0184725	0.0184872
cg00508659_TC21		chr16	1187043		Island	0.00944617	0.999981	-0.355821	-0.339218	-0.0200475	-0.0200146
cg01213455_TC21		chr5	179853345		Shelf	0.00945322	0.999981	-0.265296	-0.259437	-0.0139963	-0.0140293
cg18027024_BC21		chr12	105764283		OpenSea	0.00945706	0.999981	-0.330659	-0.367233	-0.045392	-0.0451411
cg18777606_TC21		chr1	188217026		OpenSea	0.00945827	0.999981	0.373146	0.31598	0.0252309	0.0255881
cg14507088_TC21	PIP5KL1	chr9	127928120	exon_4;TSS1500	Shore	0.00946764	0.999981	-0.333252	-0.293687	-0.0187046	-0.0186643
cg25887756_TC21		chr21	41364464		OpenSea	0.0094678	0.999981	0.587354	0.662932	0.0391384	0.0391311
cg05658755_BC21		chr9	70863363		OpenSea	0.00947297	0.999981	0.353403	0.336096	0.0145269	0.0146031
cg26212303_TC21	DLL4	chr15	40928521	TSS1500	Island	0.00947331	0.999981	-0.270718	-0.360821	-0.00811878	-0.00825815
cg16422931_TC21	GYPA	chr4	144141657	TSS1500;TSS1500;TSS1500	OpenSea	0.00947815	0.999981	0.187303	0.178685	0.0186011	0.0185625
cg03367413_TC21		chr4	116232211		OpenSea	0.0094855	0.999981	0.276912	0.26467	0.0155643	0.0159359
cg10104480_BC22		chr16	72921351		OpenSea	0.00948736	0.999981	0.308027	0.294225	0.0330733	0.0330345
cg26843110_BC21		chr15	74643401		OpenSea	0.00948772	0.999981	0.274399	0.255166	0.0153726	0.0154175
cg24140860_BC11		chr4	182065459		OpenSea	0.00949028	0.999981	-0.46902	-0.452687	-0.0170881	-0.0173427
cg00196451_BC11	RHOJ	chr14	63204213	TSS1500	OpenSea	0.00949045	0.999981	0.279422	0.381767	0.00804485	0.00820861
cg10495227_BC21		chr16	82936847		OpenSea	0.00949065	0.999981	0.276575	0.232647	0.00800921	0.00814137
cg21269826_BC21		chr12	3190230		OpenSea	0.00949432	0.999981	-0.327325	-0.350917	-0.0269787	-0.02694
cg14761765_BC21		chr8	54432366		OpenSea	0.00949499	0.999981	0.407318	0.460967	0.0157215	0.0156791
cg08434071_BC21		chr1	15159371		OpenSea	0.00950054	0.999981	-0.298586	-0.316885	-0.0311216	-0.0310346
cg06132910_BC21		chr10	17261589		OpenSea	0.00950878	0.999981	0.313811	0.366529	0.0119762	0.0121795
cg08030078_BC21		chr17	81050918		Shore	0.00951022	0.999981	0.273182	0.291844	0.0179281	0.0179416
cg04194073_BC11		chr22	49671282		Island	0.00951135	0.999981	-0.488654	-0.538826	-0.0235113	-0.0234726
cg09954392_BC21		chr15	89768023		OpenSea	0.0095233	0.999981	0.231086	0.257162	0.0193767	0.0193565
cg10197305_BC11	ZNF718	chr4	125230	5UTR;exon_1	Shore	0.00952521	0.999981	-1.68748	-1.60621	-0.06816	-0.0684051
cg00780036_BC21		chr8	51122033		OpenSea	0.00952729	0.999981	0.249139	0.328865	0.0191371	0.0194343
cg16604293_TC21		chr20	10557683		OpenSea	0.00953354	0.999981	-0.263034	-0.292535	-0.00950241	-0.00950569
cg12015615_TC21	VOPP1	chr7	55473032	exon_5;exon_5;exon_5;exon_5;exon_6;exon_6;exon_4;exon_4;exon_5;exon_5;exon_5;exon_5	OpenSea	0.00954796	0.999981	-0.330573	-0.406221	-0.0462968	-0.0462121
cg06100370_BC21	ATOH1	chr4	93828157	TSS1500	Shore	0.00955207	0.999981	-0.392385	-0.459114	-0.0200876	-0.0203204
cg17158776_TC21		chr12	930454		OpenSea	0.00955665	0.999981	0.247421	0.274348	0.0109463	0.0106922
cg12561945_BC21		chr8	63703149		OpenSea	0.00955715	0.999981	0.439278	0.499391	0.0520575	0.0520071
cg16282967_BC21		chr9	12667017		OpenSea	0.00956067	0.999981	0.343074	0.328909	0.0163387	0.0167064
cg15208882_BC21		chr1	119636342		OpenSea	0.00957068	0.999981	0.266112	0.359838	0.0090677	0.00933275
cg13611971_TC21		chr21	27047148		OpenSea	0.00957282	0.999981	0.305236	0.308728	0.0133981	0.013624
cg16941656_TC21	FRY-AS1;FRY	chr13	32031474	exon_1;TSS1500	Island	0.00957877	0.999981	0.34035	0.415379	0.0118542	0.012063
cg18147318_TC21		chr12	115870617		OpenSea	0.0095807	0.999981	0.45236	0.430828	0.0360729	0.0365417
cg22205765_TC21		chr10	96974553		OpenSea	0.00958945	0.999981	-0.31755	-0.272403	-0.023822	-0.0238997
cg10683775_TC21		chr6	143637030		OpenSea	0.00959143	0.999981	0.224643	0.257001	0.0150882	0.0150469
cg11364468_TC11	VGF	chr7	101164224	exon_2	Island	0.00960201	0.999981	0.618202	0.739917	0.0268972	0.0270534
nv-GRCh38-chr17-7675094-7675094-A-C_TC11	TP53	chr17	7675094	exon_5;exon_5;exon_5;exon_5;exon_1;exon_1;exon_1;exon_4;exon_5;exon_5;exon_1;exon_1;exon_1;exon_5;exon_5	OpenSea	0.00960757	0.999981	0.510658	0.362154	0.061963	0.0617421
cg21817177_BC21		chr16	81837167		OpenSea	0.00961676	0.999981	-0.182361	-0.184245	-0.0215099	-0.0214264
cg21008383_TC21		chr10	18104632		OpenSea	0.00961714	0.999981	0.334552	0.332671	0.0492126	0.0491166
cg16418074_TC11		chr11	62380844		OpenSea	0.00962249	0.999981	-0.247363	-0.335965	-0.0126434	-0.0128155
cg10544251_BC21	PAQR6	chr1	156245936	exon_4;exon_5;5UTR;exon_2;exon_3;5UTR;5UTR;exon_2;5UTR;exon_4;5UTR;exon_4;5UTR;exon_3;exon_3;5UTR;exon_4;exon_3	Island	0.00962383	0.999981	0.259112	0.227644	0.0173998	0.0173672
cg18446045_BC21	VGF	chr7	101165774	TSS1500	Island	0.00963698	0.999981	0.19025	0.194809	0.0175728	0.0175649
cg10436759_BC21	PLEKHA6	chr1	204257429	exon_9	Island	0.00965706	0.999981	0.32553	0.315567	0.0119895	0.0120809
cg10450743_BC21		chr6	168151088		OpenSea	0.00966138	0.999981	0.356638	0.390338	0.0163143	0.0164397
cg15125476_BC21		chr8	29037039		OpenSea	0.00966167	0.999981	0.284496	0.365051	0.0174546	0.0174543
cg08724028_BC21		chr1	57533068		OpenSea	0.00966367	0.999981	0.251448	0.263358	0.0150174	0.0151363
cg26899399_TC21		chr1	201944899		OpenSea	0.0096706	0.999981	0.353484	0.344391	0.0237403	0.0236966
cg18645642_BC21		chr1	8571697		OpenSea	0.00967231	0.999981	-0.365298	-0.291172	-0.0233371	-0.0233894
cg06895218_TC21		chr6	151237111		Shelf	0.00967448	0.999981	0.350581	0.370723	0.0156577	0.0158531
cg04179151_BC21	TCEANC2;TMEM59	chr1	54054445	exon_2;exon_2;TSS1500;TSS1500;TSS1500;TSS1500;TSS1500;TSS1500;TSS1500	Shore	0.00967611	0.999981	-0.322247	-0.352398	-0.0100815	-0.0100894
cg18983003_BC21		chr20	5889858		OpenSea	0.0096762	0.999981	0.24714	0.203279	0.0200368	0.0199743
cg13614409_TC11	TEX26;TEX26-AS1	chr13	30932615	TSS200;TSS200;TSS200;TSS200;TSS200;TSS200;TSS200;TSS200	OpenSea	0.00967854	0.999981	0.87673	0.805725	0.128905	0.128565
cg24362824_TC21		chr2	158025942		OpenSea	0.00968675	0.999981	0.171153	0.186839	0.0111823	0.0111648
cg22636205_BC21		chr17	48011452		Shore	0.00968842	0.999981	-0.390849	-0.508639	-0.0183874	-0.0187265
cg03028305_BC21	MAPKAPK2	chr1	206731188	exon_7;exon_7	OpenSea	0.0096909	0.999981	1.4786	1.16764	0.15759	0.157292
cg26500307_BC21		chr22	47664362		OpenSea	0.00969152	0.999981	0.340579	0.314258	0.0189476	0.0191832
cg19508985_TC21		chr4	68906039		OpenSea	0.00969216	0.999981	0.920539	1.03089	0.0880891	0.0881334
cg04883807_TC21		chr3	49524403		OpenSea	0.00969229	0.999981	0.411274	0.479175	0.0327367	0.0329567
cg14879050_BC21		chr10	32110051		Island	0.00969611	0.999981	0.258678	0.279114	0.00945124	0.00967417
cg02042846_TC21	ACBD3;ACBD3-AS1	chr1	226146743	exon_8;TSS1500	OpenSea	0.00970356	0.999981	-0.208351	-0.267841	-0.0153238	-0.0155593
cg24358891_TC21		chr7	108235868		OpenSea	0.00970574	0.999981	0.337524	0.280784	0.0150259	0.0150268
cg13080972_BC21		chr5	164865726		OpenSea	0.00970636	0.999981	0.313809	0.323063	0.0139893	0.014228
cg23984312_TC21	NUP210L	chr1	154139824	exon_5;exon_5	OpenSea	0.00970741	0.999981	0.295656	0.358267	0.0146917	0.0148375
cg12224059_BC21		chr8	112564445		OpenSea	0.00971904	0.999981	0.437393	0.36458	0.0253888	0.0258158
cg26575535_TC21		chr16	65123936		Shore	0.00972896	0.999981	0.29994	0.29973	0.0277144	0.0282152
cg05732044_TC21		chr15	72998359		OpenSea	0.00972922	0.999981	0.304803	0.320676	0.025626	0.0255683
cg08256977_BC21		chr5	91342208		OpenSea	0.00973258	0.999981	0.218573	0.193066	0.0246466	0.0246038
cg12554476_BC21	GP2	chr16	20327486	5UTR;exon_1;5UTR;exon_1;5UTR;exon_1;5UTR;exon_1	OpenSea	0.00973768	0.999981	0.354286	0.443204	0.0157309	0.016066
cg11525941_BC11	LINC00461;ME...	chr5	88676132	exon_1;TSS200	Island	0.00973897	0.999981	-0.374377	-0.372606	-0.0135277	-0.0137899
cg11577454_BC21	CSF3R	chr1	36466372	exon_17;exon_17	Shore	0.00974128	0.999981	-0.607078	-0.645836	-0.0535747	-0.0534491
cg08795673_TC21		chr12	67587347		OpenSea	0.00975339	0.999981	0.259806	0.218999	0.0144494	0.0144202
cg25233520_TC21		chr8	11226869		OpenSea	0.00975524	0.999981	0.272336	0.227581	0.0121533	0.0124277
cg11777043_TC21		chr5	152543010		OpenSea	0.00975939	0.999981	0.380641	0.502426	0.0482663	0.0481544
cg13553528_TC21	MMP17	chr12	131827561	TSS1500	Shore	0.00976497	0.999981	0.762704	0.832625	0.0425197	0.042449
cg07406941_BC21		chr14	63273521		OpenSea	0.00976951	0.999981	0.247218	0.256127	0.0106376	0.0107331
cg19431272_TC21	S1PR5	chr19	10514753	exon_2;exon_2	Island	0.00977122	0.999981	0.31442	0.244572	0.0243778	0.0243384
cg23087931_BC21		chr1	19140946		OpenSea	0.00977162	0.999981	-0.265747	-0.34271	-0.00979621	-0.00995962
cg17839545_BC21		chr2	68185738		OpenSea	0.00977855	0.999981	-0.471439	-0.553751	-0.0663292	-0.06659
cg14478391_BC21		chr9	136656093		Shore	0.00978171	0.999981	0.25232	0.249804	0.0103687	0.0103607
cg00171459_BC21	FBXL18	chr7	5514584	TSS1500;TSS1500;TSS1500;TSS1500;TSS1500;TSS1500	Shore	0.00978279	0.999981	-0.314631	-0.261862	-0.0419331	-0.0421182
cg10735019_BC21		chr21	45926238		Shore	0.00978593	0.999981	0.242698	0.219122	0.017512	0.0174684
cg21437042_TC21	DNAI2	chr17	74301075	exon_8;exon_8;exon_8;exon_7	OpenSea	0.00978666	0.999981	-0.286141	-0.292171	-0.0117361	-0.0117633
cg20054536_BC21	THEG	chr19	376069	TSS200;TSS200	Island	0.00979227	0.999981	0.403115	0.508368	0.0474339	0.0473156
cg23471965_BC21		chr7	116180152		OpenSea	0.00980381	0.999981	-0.280738	-0.341832	-0.0169286	-0.0172003
cg25512018_BC21		chr20	61187029		OpenSea	0.00980707	0.999981	0.382153	0.358978	0.032434	0.0323629
cg06499647_BC11	ECRG4	chr2	106065527	TSS200	Island	0.00980838	0.999981	0.353859	0.357176	0.0114318	0.0115783
cg25207627_TC21		chr5	17220368		Shore	0.00982387	0.999981	0.251739	0.330287	0.00997056	0.0100636
cg14443851_TC21		chr9	135490515		Shelf	0.00983526	0.999981	0.285836	0.276083	0.0186126	0.0186202
cg00523922_TC21		chr1	31381921		OpenSea	0.0098381	0.999981	0.209949	0.221792	0.0149857	0.0149523
cg19276059_TC21	TRIM27	chr6	28903148	3UTR;exon_8	OpenSea	0.00985317	0.999981	-0.257507	-0.292442	-0.00998591	-0.0101845
cg25064301_TC21		chr20	21994612		OpenSea	0.00985523	0.999981	-0.253433	-0.302313	-0.035237	-0.035224
cg19573434_BC21		chr14	61297185		OpenSea	0.00985583	0.999981	-0.468959	-0.52395	-0.0217977	-0.0212162
cg17112779_BC21		chr4	138576965		OpenSea	0.0098604	0.999981	0.477489	0.517821	0.0507706	0.0508507
cg17349453_BC21	FOXRED1	chr11	126267772	TSS1500;TSS1500;TSS1500	Shore	0.00986185	0.999981	-0.284227	-0.390459	-0.0170989	-0.0174729
cg16859531_BC21		chr11	107699793		OpenSea	0.00986419	0.999981	-0.290815	-0.323814	-0.0069213	-0.0069438
cg06315598_TC21		chr16	22681141		OpenSea	0.00986524	0.999981	-0.304301	-0.441434	-0.0467152	-0.0464133
cg24333112_TC21	MTUS1	chr8	17723737	exon_4;exon_4;exon_5;exon_4;exon_4;exon_4;TSS1500	OpenSea	0.00986668	0.999981	-0.309869	-0.359877	-0.00956153	-0.00968902
cg12120178_BC21		chr3	188385496		OpenSea	0.0098674	0.999981	-0.315588	-0.294243	-0.0239539	-0.0243098
cg01016326_BC21	MSH5;MSH5-SA...	chr6	31759502	exon_17;exon_17;exon_17;exon_17;exon_17	OpenSea	0.00987358	0.999981	0.301608	0.365962	0.0157223	0.0158345
cg09236176_BC11		chr17	79183373		Island	0.0098765	0.999981	0.198447	0.246415	0.00783615	0.00797618
cg19273476_BC21		chr14	22429071		OpenSea	0.0098778	0.999981	0.534786	0.517112	0.0295447	0.0299164
cg03726738_TC21		chr13	109135657		OpenSea	0.00987811	0.999981	0.226296	0.265842	0.0119097	0.0119524
cg22031390_BC21		chr17	1945760		OpenSea	0.00988195	0.999981	0.265258	0.273474	0.0137848	0.0138857
cg26081271_BC21		chr22	20531549		OpenSea	0.00988722	0.999981	0.180447	0.190521	0.0267181	0.0266574
cg20773116_BC21		chr1	154767736		OpenSea	0.00988738	0.999981	0.231458	0.24654	0.0275712	0.0274913
cg13074526_BC21	LINC01993	chr17	78278662	TSS200	OpenSea	0.00988919	0.999981	-0.268657	-0.286413	-0.0298027	-0.0297677
cg07188896_TC21		chr10	57787083		OpenSea	0.00989393	0.999981	0.35815	0.366817	0.0419783	0.0419234
cg10623263_BC21		chr18	50662738		Shore	0.00990108	0.999981	0.188019	0.226688	0.0143378	0.0143006
cg25446191_BC21	SKIL	chr3	170359757	5UTR;5UTR;exon_2;5UTR;5UTR;exon_1;exon_1;exon_2	Shore	0.00990384	0.999981	-0.301156	-0.325199	-0.0184443	-0.0184502
cg04115635_BC21		chr2	33437697		OpenSea	0.00991038	0.999981	0.367388	0.335706	0.0544488	0.0541735
cg15617706_TC21		chr12	129303614		Island	0.00991051	0.999981	-0.3725	-0.410454	-0.0123617	-0.012494
cg12822830_TC21		chr6	33835135		OpenSea	0.00991424	0.999981	0.301815	0.367634	0.0219227	0.0218604
cg14309125_BC21		chr9	129085008		Shelf	0.00991666	0.999981	0.256139	0.281655	0.0153333	0.0152957
cg02012640_TC21		chr1	223419640		OpenSea	0.00992202	0.999981	0.377285	0.335555	0.0158144	0.0160351
cg23639962_TC21		chr2	207320529		OpenSea	0.00992222	0.999981	0.2839	0.306663	0.0140872	0.0141614
cg13980410_BC21		chr5	147491130		OpenSea	0.00993004	0.999981	0.212075	0.191158	0.0211061	0.0210561
cg22458065_TC21	PSORS1C2	chr6	31140331	TSS1500	OpenSea	0.00993351	0.999981	-0.358539	-0.305167	-0.0306533	-0.0305538
cg04502548_TC21		chr2	287054		Shore	0.00993678	0.999981	-0.21943	-0.25173	-0.0374431	-0.0373557
cg00117656_TC21		chr12	92760103		OpenSea	0.00993777	0.999981	0.225952	0.230736	0.014056	0.0140393
cg10416963_BC21	PRDM5	chr4	120923246	TSS1500;TSS1500;TSS1500;TSS1500;TSS1500	Shore	0.00993858	0.999981	0.405245	0.379011	0.0167289	0.0170971
cg09283213_TC21		chr13	85497332		OpenSea	0.00993897	0.999981	0.228369	0.242069	0.0117213	0.0118459
cg03851112_TC21		chr11	66510887		OpenSea	0.00994575	0.999981	-0.24734	-0.238902	-0.0175458	-0.0175208
cg22943675_BC21		chr17	75084585		Shelf	0.00995857	0.999981	0.412097	0.348809	0.0217061	0.0219565
cg01192831_BC21		chr5	176177707		OpenSea	0.00996066	0.999981	-0.305802	-0.399424	-0.0145995	-0.014749
cg19798487_BC21		chr3	182697507		OpenSea	0.0099673	0.999981	0.328475	0.299863	0.00823947	0.00837765
cg21559747_TC21		chr2	239111716		Island	0.00997112	0.999981	0.209037	0.218827	0.00701773	0.00701347
cg03463523_TC11		chr16	73066018		Island	0.00997349	0.999981	0.374383	0.360853	0.014181	0.014354
cg08410539_TC21		chr5	158234500		OpenSea	0.00997471	0.999981	-0.28391	-0.349606	-0.0102811	-0.0103497
cg02923264_TC11	SEC14L4	chr22	30505660	exon_1;5UTR;exon_1;5UTR	Island	0.00997813	0.999981	-0.401773	-0.40877	-0.028884	-0.0288299
cg10640333_TC13		chr2	63053490		Shore	0.00998869	0.999981	-0.444545	-0.327374	-0.0263241	-0.0263023
cg09509819_BC21		chr10	20623091		OpenSea	0.00999266	0.999981	0.319023	0.367482	0.0511543	0.0509574
[truncated: 11,973 more rows]
